# Supplementary material for: Effects of glucose availability in Lactobacillus sakei; metabolic change and regulation of the proteome and transcriptome
Source: PLoS One. 2017 Nov 3;12(11):e0187542. doi: 10.1371/journal.pone.0187542 (PMC5669474; doi:10.1371/journal.pone.0187542)
Supplement: S4 Table — L. sakei common genes, unique genes for strain 23K and unique genes for strain LS25 are listed by locus tags (LCA_ for strain 23K and LS25_ for strain LS25). Each sample set included 3 samples at high (H) and 3 samples at low (L) growth rate with 3 technical replicates (a, b, c) for the proteome (P) and transcriptome (T) analyses. (XLSX) [file pone.0187542.s004.xlsx]

## Sheet: log2 values
locus tag 23K	locus tag LS25	T vs P	23K_H_a	23K_H_b	23K_H_c	23K_L_a	23K_L_b	23K_L_c	LS25_H_a	LS25_H_b	LS25_H_c	LS25_L_a	LS25_L_b	LS25_L_c	Common genes	Unique genes 23K	Unique genes LS25
LCA_0001	LS25_0009	P	17.1358	16.9178	17.24	17.5033	16.9398	16.7501	22.0414	21.9716	21.9921	21.8591	21.7651	21.707	1	0	0
LCA_0002	LS25_0010	P	22.5412	22.4072	22.3887	22.4648	22.083	22.044	22.8681	22.8847	22.9418	22.9807	22.585	22.5961	1	0	0
LCA_0005	LS25_0013	P	19.8772	19.8796	19.8526	19.8325	19.0768	19.4464	21.473	21.3022	21.3783	21.27	20.6274	20.7619	1	0	0
LCA_0006	LS25_0014	P	20.3608	20.3765	20.3038	20.199	19.9762	19.9086	23.0942	22.7017	22.822	22.9047	22.5596	22.6136	1	0	0
LCA_0007	LS25_0015	P	22.636	22.4639	22.254	22.7375	22.0366	22.2835	22.5416	22.8311	22.2705	23.2869	22.8047	22.7597	1	0	0
LCA_0009	LS25_0017	P	22.5195	21.9779	22.1315	22.6781	21.9871	22.2566	23.9522	24.0883	23.9272	24.5671	24.3401	24.3725	1	0	0
LCA_0010	LS25_0018	P	16.6077	16.6122	16.568	17.2803	16.991	16.9727	17.8039	17.8041	17.7699	17.5402	17.5195	17.9755	1	0	0
LCA_0011	LS25_0019	P	22.1355	21.8732	22.0676	22.2875	22.0739	22.1659	22.6082	22.7856	22.8481	22.7631	22.436	22.5405	1	0	0
LCA_0012	LS25_0020	P	15.542	15.4494	15.4281	16.1608	16.2264	15.9574	17.3512	17.1816	17.386	17.678	17.4734	17.5833	1	0	0
LCA_0015	LS25_0023	P	19.3349	19.106	19.3419	19.4276	18.0244	18.14	21.0472	21.0415	21.0417	20.835	19.6946	19.6877	1	0	0
LCA_0016	LS25_0024	P	18.6726	18.5474	18.561	19.2208	18.4782	18.4666	19.2908	19.3334	19.5094	19.5578	18.9964	19.0661	1	0	0
LCA_0017	LS25_0025	P	18.802	18.9074	18.7944	18.7588	17.9914	18.0423	20.6717	20.8158	20.8866	21.0563	20.8224	20.7068	1	0	0
LCA_0019	LS25_0027	P	21.0584	20.8184	20.8447	20.6704	20.0739	20.2182	22.4469	22.3133	22.3087	22.3781	21.4281	21.5085	1	0	0
LCA_0021	LS25_0029	P	18.036	18.0559	17.8906	18.4101	17.7926	17.9197	19.896	19.8376	19.9127	20.1661	20.6067	20.5447	1	0	0
LCA_0023	LS25_0031	P	16.5634	16.2458	16.4452	17.1964	15.8297	15.8751	18.167	17.933	18.2997	18.0187	18.027	17.7315	1	0	0
LCA_0027	LS25_0035	P	20.0946	20.0018	19.9506	20.7929	20.9681	20.8247	20.2758	20.2621	20.2854	21.326	20.5061	20.8324	1	0	0
LCA_0030	LS25_0038	P	24.0339	24.1482	24.1272	24.0362	24.4891	24.4483	25.2837	25.3954	25.5234	24.8851	25.2202	25.5621	1	0	0
LCA_0032	LS25_0040	P	16.6241	16.3514	16.5018	17.4412	17.7315	17.212	21.1991	21.2063	21.2274	22.4812	21.9004	21.9652	1	0	0
LCA_0038	LS25_0045	P	21.4533	21.6156	21.5441	21.7162	23.199	22.6269	24.6134	24.6045	24.5164	24.59	24.5292	24.7543	1	0	0
LCA_0040	LS25_0047	P	20.6506	20.5166	20.5971	20.3835	20.741	20.5658	20.6487	20.7651	20.8235	20.2766	20.2876	20.4452	1	0	0
LCA_0041	LS25_0048	P	20.2202	20.2393	20.2224	20.6602	20.4627	20.3399	21.1352	21.1407	21.2703	21.2993	21.3231	21.3544	1	0	0
LCA_0042	LS25_0049	P	21.4817	21.1903	21.4612	21.598	21.527	21.3839	20.995	20.5322	20.5829	20.8532	20.9128	21.1559	1	0	0
LCA_0045	LS25_0052	P	17.5049	17.5202	17.3893	16.7128	16.3676	16.3108	18.5176	18.5625	18.4926	18.1263	18.1438	18.0936	1	0	0
LCA_0049	LS25_0056	P	23.6559	23.6838	23.6026	23.8271	24.1125	24.1376	23.9819	24.2187	24.2447	24.2672	24.3446	24.2528	1	0	0
LCA_0053	LS25_0060	P	23.3424	23.4981	23.3419	22.9996	23.1906	23.1213	24.4758	24.5745	24.807	23.8939	24.0632	24.2237	1	0	0
LCA_0061	LS25_0067	P	19.124	19.2309	19.0624	19.2857	19.1366	18.9861	18.3148	18.4453	18.4453	18.3915	17.783	18.2768	1	0	0
LCA_0063	LS25_0070	P	18.8671	17.7774	18.5761	17.847	18.3447	18.7374	16.5199	16.8296	16.6395	15.8844	16.1268	16.1133	1	0	0
LCA_0077	LS25_0077	P	15.0875	14.4147	15.0943	16.1189	16.0064	15.7163	21.039	20.9373	20.9987	21.0865	21.8185	21.6629	1	0	0
LCA_0082	LS25_0082	P	20.7499	20.4364	20.7305	19.967	20.1972	20.0099	23.5764	23.8349	23.4389	22.2761	22.3046	22.5704	1	0	0
LCA_0088	LS25_0092	P	19.0272	17.4571	17.8351	17.7021	16.9568	17.8891	18.1353	18.2861	18.0775	16.5897	15.444	16.1275	1	0	0
LCA_0095	LS25_0098	P	16.8943	16.4255	16.818	16.8172	16.3931	16.7719	15.3264	15.7524	15.5034	16.0526	17.5235	16.7475	1	0	0
LCA_0098	LS25_0101	P	21.3119	21.2385	21.2683	20.6549	20.8024	20.6398	22.4211	22.4362	22.5262	22.3774	22.0864	22.0718	1	0	0
LCA_0099	LS25_0102	P	18.5098	18.5516	18.368	17.8353	17.9655	17.9181	20.5829	20.6032	20.5302	20.7456	20.3035	20.3672	1	0	0
LCA_0104	LS25_0107	P	23.0104	22.9969	23.0847	22.3393	22.6009	22.7146	23.753	23.8817	24.1027	22.8135	23.2765	23.504	1	0	0
LCA_0108	LS25_0111	P	17.0382	17.2298	16.9405	15.1738	16.9066	16.0689	17.9483	18.1691	17.6776	16.9163	17.6151	17.0198	1	0	0
LCA_0111	LS25_0114	P	13.5015	13.6019	14.1548	14.5558	13.7471	14.3518	15.0635	15.251	14.7985	14.966	15.4744	14.9248	1	0	0
LCA_0120	LS25_0120	P	17.1004	17.1123	17.3823	17.1545	17.7115	17.4329	20.7575	20.6944	20.7501	20.281	20.349	20.2987	1	0	0
LCA_0127	LS25_0125	P	17.1618	17.3246	17.1136	15.9709	16.321	16.509	19.3294	19.0931	18.6407	19.7512	19.3259	19.0851	1	0	0
LCA_0131	LS25_0129	P	23.9562	23.9243	23.8412	23.7827	23.5588	23.6357	22.8655	22.8937	22.9293	22.7402	22.7529	22.765	1	0	0
LCA_0133	LS25_0131	P	23.8046	24.0045	24.0936	23.4615	24.0724	24.1626	25.0763	25.0375	25.2746	24.5504	24.7821	24.9195	1	0	0
LCA_0137	LS25_0135	P	19.3609	19.499	19.4414	18.4278	19.029	18.7776	20.1598	20.2282	20.3047	19.6381	19.0745	19.2076	1	0	0
LCA_0139	LS25_0137	P	24.9423	25.0346	24.895	24.2118	24.2259	24.1803	25.8174	25.9349	25.8826	24.8135	24.5774	24.9169	1	0	0
LCA_0162	LS25_0157	P	21.5069	21.383	21.2782	20.6573	20.5462	21.2286	19.1655	19.2732	19.3572	17.9238	18.7123	18.789	1	0	0
LCA_0164	LS25_0159	P	17.345	16.3796	17.0815	17.0069	16.5485	17.0969	19.8682	19.9286	20.1137	19.2152	19.1402	19.1547	1	0	0
LCA_0165	LS25_0160	P	24.3046	24.0468	24.2903	23.9156	23.8347	23.8329	25.68	25.6311	25.8952	24.1488	24.9445	25.3783	1	0	0
LCA_0167	LS25_0162	P	21.3201	21.0589	21.3003	21.9217	20.9904	21.1309	21.3703	21.3067	21.0886	21.5025	21.5573	21.7371	1	0	0
LCA_0168	LS25_0163	P	17.5482	16.5983	17.2428	18.2965	16.751	17.7415	16.6478	18.3605	16.2852	16.3767	17.7469	18.1563	1	0	0
LCA_0169	LS25_0164	P	24.3151	23.8603	24.2817	24.6156	23.9761	24.3507	25.9766	25.918	25.9798	26.206	26.0869	26.353	1	0	0
LCA_0170	LS25_0165	P	25.1867	25.0912	25.1694	25.557	25.2855	25.4431	26.8729	27.0711	27.0437	26.7188	26.5524	26.8931	1	0	0
LCA_0179	LS25_0180	P	24.3001	23.9978	24.0633	24.7629	24.642	24.8197	24.5735	24.5132	24.5212	25.2117	25.8862	25.1434	1	0	0
LCA_0187	LS25_0193	P	4.32193	4.32193	4.32193	4.32193	4.32193	14.9899	18.0361	17.9984	17.9189	17.8642	17.565	17.4402	1	0	0
LCA_0192	LS25_0197	P	23.0345	23.2366	22.8918	22.7878	22.3487	22.7548	23.8926	23.5851	23.5545	23.6071	22.8511	23.0229	1	0	0
LCA_0194	LS25_0200	P	17.9406	18.2491	17.8594	18.3997	18.146	18.2874	22.3278	22.2468	22.1367	21.8798	21.9053	21.7505	1	0	0
LCA_0195	LS25_0201	P	16.3717	16.0762	16.3833	16.3051	15.2166	14.4435	19.549	19.2585	19.2503	19.4236	19.3244	19.3768	1	0	0
LCA_0196	LS25_0202	P	23.7537	23.8154	23.9254	23.342	23.4334	23.6516	23.6185	23.5476	23.7637	22.8097	23.1734	23.4592	1	0	0
LCA_0197	LS25_0203	P	19.4693	19.7367	19.5254	20.1426	19.4715	19.5591	20.7127	20.4912	20.685	20.9659	21.0409	21.3337	1	0	0
LCA_0198	LS25_0204	P	19.8401	19.9063	19.6529	19.3865	18.5446	18.8672	22.947	22.8624	23.0513	22.7149	22.4288	22.5413	1	0	0
LCA_0202	LS25_0208	P	24.9902	25.0796	25.0423	25.0825	24.9422	24.9349	23.7873	24.0502	23.961	23.2033	22.4838	23.0595	1	0	0
LCA_0206	LS25_0213	P	26.2686	26.4511	26.224	25.7087	26.0118	26.0297	27.0677	27.1121	27.1499	26.0719	26.6361	26.5281	1	0	0
LCA_0207	LS25_0231	P	23.6634	23.6527	23.6244	23.2006	22.7473	22.8556	27.4531	27.4642	27.4863	28.0921	27.113	27.2332	1	0	0
LCA_0226	LS25_0271	P	21.722	21.6601	21.7224	21.5693	21.6816	21.6443	22.7935	22.7683	22.909	22.4879	22.5869	22.681	1	0	0
LCA_0235	LS25_0280	P	21.0425	20.8119	21.0668	21.8502	21.6102	21.5678	22.548	22.6132	22.8044	22.9294	22.1462	23.477	1	0	0
LCA_0238	LS25_0283	P	16.7364	16.8668	16.5908	15.8334	17.2573	16.8353	17.3661	16.7634	17.3037	16.8967	16.7218	17.0182	1	0	0
LCA_0249	LS25_0295	P	25.8471	25.7917	25.9037	25.49	25.5294	25.6293	25.6021	25.6652	25.842	24.9153	25.3469	25.7108	1	0	0
LCA_0251	LS25_0297	P	22.8486	22.7655	23.0293	21.9607	22.3556	22.1561	23.2035	23.2642	23.2393	22.6982	22.8244	22.8828	1	0	0
LCA_0252	LS25_0304	P	22.5855	22.765	22.6295	22.013	21.9006	22.1982	21.8995	21.6752	21.651	21.9832	23.1801	22.4728	1	0	0
LCA_0260	LS25_0311	P	22.8009	22.6885	22.8846	22.5299	23.0155	22.7608	23.5189	23.3412	23.4111	23.2856	23.9423	23.5562	1	0	0
LCA_0265	LS25_0316	P	12.0722	13.7132	13.2922	12.0992	13.8084	12.2689	14.2862	13.5076	14.7019	12.9472	13.8822	13.8131	1	0	0
LCA_0275	LS25_0323	P	17.7076	17.2417	17.6374	18.7963	17.8765	17.5894	20.8086	20.6847	20.8675	21.0712	21.2055	21.004	1	0	0
LCA_0276	LS25_0324	P	23.568	23.1333	23.1184	23.4218	23.1585	23.3262	23.3459	23.196	22.8055	22.5472	22.6339	22.7283	1	0	0
LCA_0277	LS25_0325	P	20.2189	20.1698	20.1772	20.4146	21.4293	20.9335	21.8815	22.1776	21.9626	22.273	22.4167	22.1025	1	0	0
LCA_0279	LS25_0327	P	16.3685	16.2099	16.5228	16.399	15.7429	15.6421	18.2217	18.0208	18.1017	18.278	18.2976	18.2484	1	0	0
LCA_0280	LS25_0328	P	21.8696	21.5978	21.766	22.3947	22.2059	22.256	22.1164	22.0216	22.1549	22.3607	22.2435	22.2282	1	0	0
LCA_0281	LS25_0329	P	18.2841	18.6082	18.3347	18.9162	19.3573	19.1405	20.3236	19.8933	19.9493	20.6631	20.8539	20.7053	1	0	0
LCA_0285	LS25_0333	P	20.0602	19.9347	19.8671	19.6778	19.5003	19.6132	20.5405	20.3755	20.5977	20.4458	20.6495	20.6559	1	0	0
LCA_0287	LS25_0335	P	13.6742	14.3298	13.5447	13.3348	12.9079	8.80766	15.1541	14.8701	14.82	15.0633	14.768	14.5173	1	0	0
LCA_0289	LS25_0338	P	24.6023	24.5575	24.6738	24.6014	24.8225	24.7898	26.0109	26.0121	26.0436	25.5045	25.7358	25.9684	1	0	0
LCA_0290	LS25_0339	P	22.9264	22.9586	22.8623	22.6434	22.3763	22.3248	23.4258	23.5622	23.5476	22.9512	22.7015	22.8354	1	0	0
LCA_0292	LS25_0341	P	23.4387	23.581	23.5382	24.624	23.8304	23.9093	23.69	23.6522	23.8874	24.5062	24.3829	24.2425	1	0	0
LCA_0296	LS25_0344	P	18.1126	17.7754	18.0555	17.6861	17.7216	17.9112	19.6224	20.685	19.925	19.9278	20.3366	19.769	1	0	0
LCA_0297	LS25_0345	P	15.8743	15.8456	15.6561	17.2915	14.6499	13.9626	20.1491	20.0466	20.2284	21.1298	19.1937	19.7627	1	0	0
LCA_0298	LS25_0346	P	19.1288	20.048	19.7918	18.8115	20.4449	19.8854	20.7086	20.4646	20.6261	20.7295	20.4977	20.7523	1	0	0
LCA_0312	LS25_0359	P	21.6953	21.4009	21.6647	22.1042	21.7705	21.5335	22.7327	22.7534	22.8475	23.3358	22.5366	22.4988	1	0	0
LCA_0313	LS25_0360	P	19.8985	19.6519	19.8123	19.9882	19.9956	20.2494	15.739	16.0118	15.9644	15.2466	15.4482	14.7227	1	0	0
LCA_0314	LS25_0361	P	19.4802	19.2436	19.3964	19.1804	19.3822	19.3423	20.1541	20.2834	20.2929	20.3091	20.0576	19.9049	1	0	0
LCA_0315	LS25_0362	P	22.3647	22.4243	22.3352	22.6369	22.9634	22.9293	23.9781	23.936	23.9394	24.3522	24.4759	24.3221	1	0	0
LCA_0316	LS25_0363	P	18.4052	18.3179	18.3739	18.4927	18.6752	19.0692	18.5721	18.7367	18.8881	20.0805	20.0812	20.1247	1	0	0
LCA_0320	LS25_0367	P	15.7676	14.5383	14.9218	17.2287	15.2905	16.1546	19.7841	19.5323	19.9091	20.958	20.7608	20.9413	1	0	0
LCA_0323	LS25_0369	P	17.2003	17.1632	17.2835	17.637	17.1926	17.0708	19.3195	19.5059	19.21	19.5654	19.5974	19.3446	1	0	0
LCA_0327	LS25_0373	P	18.2592	18.3425	18.5271	17.8582	17.727	17.7135	21.7113	21.7132	21.7527	20.6917	20.6299	20.9232	1	0	0
LCA_0334	LS25_0379	P	22.2223	22.1652	22.1667	23.312	21.0385	22.5864	23.4945	23.3742	23.4608	24.0696	24.0902	23.8158	1	0	0
LCA_0336	LS25_0381	P	21.8227	21.1354	21.5529	22.0547	22.4299	22.4793	13.2126	14.1679	13.9202	13.5866	14.3318	14.0451	1	0	0
LCA_0337	LS25_0382	P	21.7157	21.413	21.6039	21.3	21.4347	21.4311	21.3805	21.2877	21.1769	20.5344	20.8467	20.7391	1	0	0
LCA_0341	LS25_0386	P	21.5747	21.6593	21.6227	22.2438	22.0791	22.2554	21.7809	21.7206	21.7705	22.2185	22.028	22.0595	1	0	0
LCA_0343	LS25_0388	P	18.5643	18.575	18.3315	19.2154	18.82	19.6284	18.0457	18.0548	18.1482	18.7546	18.6771	18.7317	1	0	0
LCA_0347	LS25_0391	P	19.6725	19.6283	19.5822	20.653	20.2805	20.3534	20.829	20.4938	20.7615	21.3747	21.7383	21.3148	1	0	0
LCA_0353	LS25_0399	P	22.8204	22.5146	22.81	22.4233	22.2921	22.5247	25.1228	25.4326	25.5407	25.2587	25.2857	25.2023	1	0	0
LCA_0354	LS25_0400	P	16.9668	17.6756	17.2685	17.4252	17.4449	17.4519	18.4716	18.312	17.838	18.366	18.6265	18.5876	1	0	0
LCA_0356	LS25_0402	P	22.1035	21.8713	22.0188	22.2975	22.3823	22.3133	22.8645	23.0646	23.0415	23.0606	23.0387	23.0478	1	0	0
LCA_0358	LS25_0404	P	21.927	21.3273	21.7853	20.9575	20.7841	20.7859	25.3632	25.3011	25.2618	25.3374	25.3618	25.1112	1	0	0
LCA_0359	LS25_0405	P	24.7702	24.4623	24.7105	23.9248	23.7039	23.6837	27.5296	27.46	27.3835	27.3277	27.4484	27.2722	1	0	0
LCA_0361	LS25_0407	P	13.7041	13.6177	14.1459	15.2229	13.8105	11.1919	14.4804	14.7239	14.7614	15.4649	14.9461	15.0508	1	0	0
LCA_0362	LS25_0408	P	18.6453	18.7274	18.5425	18.7387	18.68	18.7289	19.1	18.7442	18.9866	19.3898	19.4699	19.5275	1	0	0
LCA_0363	LS25_0409	P	15.9518	16.3134	16.1907	15.8112	15.9122	15.737	16.4892	16.0399	16.6057	15.8098	16.1669	15.904	1	0	0
LCA_0364	LS25_0410	P	18.7978	18.8715	18.7976	19.3636	19.4754	19.1136	20.4957	20.4218	20.7193	20.8167	20.9158	20.9783	1	0	0
LCA_0365	LS25_0411	P	17.6264	17.6078	17.4624	17.5748	18.0276	18.038	17.3839	16.9488	17.0475	17.284	17.2422	17.3962	1	0	0
LCA_0368	LS25_0414	P	22.5103	22.5239	22.5438	22.2116	22.3509	22.6059	23.3133	23.4226	23.3731	23.2281	23.3417	23.2679	1	0	0
LCA_0369	LS25_0415	P	20.4098	19.9026	20.2668	19.8938	19.9199	19.7091	17.5132	17.3021	17.6111	17.2239	17.4186	17.6558	1	0	0
LCA_0377	LS25_0423	P	19.8939	19.9895	19.9437	19.7754	19.6406	19.3813	20.7749	20.604	20.5602	20.6444	20.1858	20.2554	1	0	0
LCA_0378	LS25_0424	P	19.6728	19.7342	19.7367	18.4918	18.9838	18.7382	21.778	21.8771	21.3883	20.5952	21.2869	20.9959	1	0	0
LCA_0379	LS25_0425	P	23.4811	23.3387	23.592	22.6445	22.8278	22.5161	25.2897	24.9686	25.4889	25.3905	25.8136	25.6924	1	0	0
LCA_0380	LS25_0426	P	16.3763	16.1547	16.543	17.6685	17.2403	17.1225	19.0184	18.9827	19.0103	20.1653	19.8232	19.856	1	0	0
LCA_0381	LS25_0427	P	21.6489	21.5129	21.6184	22.4249	22.0312	21.8894	22.7342	22.8703	22.9423	23.3055	23.1138	22.997	1	0	0
LCA_0384	LS25_0430	P	20.2099	20.0865	20.0346	20.8873	20.4525	20.3667	20.6339	20.7649	20.8026	21.0442	20.9609	20.7656	1	0	0
LCA_0385	LS25_0431	P	20.413	20.1153	20.2376	20.4952	20.0692	19.9661	21.0405	21.1001	21.1443	21.2158	20.8417	20.7791	1	0	0
LCA_0386	LS25_0432	P	18.1321	18.417	18.3132	18.8414	19.1125	19.087	19.7251	19.5695	19.8142	20.1484	20.3587	20.2769	1	0	0
LCA_0387	LS25_0433	P	21.8131	21.7553	21.7171	21.21	21.0306	20.7891	23.532	23.7117	23.6477	23.1209	23.0023	22.9558	1	0	0
LCA_0388	LS25_0434	P	20.9871	20.813	20.7937	21.5724	21.5071	21.4942	21.8119	21.2962	21.3265	22.5759	22.1931	22.2884	1	0	0
LCA_0389	LS25_0435	P	18.0688	18.3981	18.1298	18.6688	18.7959	18.242	18.9509	19.049	18.9514	19.4503	19.1048	18.7983	1	0	0
LCA_0391	LS25_0437	P	13.5463	12.2753	12.557	14.9732	10.7108	13.2808	17.7576	17.7428	17.9285	18.3618	18.6857	18.3331	1	0	0
LCA_0393	LS25_0439	P	19.584	19.5735	19.5293	20.1979	20.4337	20.0833	19.1202	19.5405	19.3492	19.4796	19.9724	19.6417	1	0	0
LCA_0394	LS25_0440	P	22.5697	22.1826	22.463	23.9306	22.6674	23.0231	20.9963	21.4467	21.2923	22.2966	21.5062	21.6276	1	0	0
LCA_0395	LS25_0441	P	21.8085	21.585	21.6083	22.2675	21.7758	21.8043	22.8148	22.7507	22.9796	24.2634	24.0312	23.6058	1	0	0
LCA_0406	LS25_0452	P	19.6239	19.4467	19.6	19.8221	19.9901	19.6747	19.7384	19.9171	19.982	19.597	19.7159	19.7751	1	0	0
LCA_0408	LS25_0454	P	16.1284	15.6525	16.2054	15.2851	15.2336	14.9878	17.5816	17.1096	17.499	16.1227	16.0003	16.552	1	0	0
LCA_0411	LS25_0457	P	19.6424	19.449	19.4213	19.042	18.2989	18.8567	24.1633	24.2332	24.2017	24.48	24.6414	24.6495	1	0	0
LCA_0412	LS25_0458	P	21.379	21.5555	21.38	21.8428	20.4926	21.7337	23.5655	23.3086	23.296	23.2104	23.5993	23.3957	1	0	0
LCA_0414	LS25_0459	P	23.8271	23.7982	23.9358	24.7753	24.0512	24.2465	25.2956	25.1535	25.3724	25.3217	25.407	25.4601	1	0	0
LCA_0415	LS25_0460	P	21.803	21.7081	21.7524	22.2457	21.8017	21.9073	23.3141	23.4428	23.3667	23.7029	22.9351	23.0038	1	0	0
LCA_0417	LS25_0463	P	20.751	20.5375	20.7107	20.7832	20.8254	20.6374	20.7108	20.9172	21.0502	20.6901	20.2853	20.6813	1	0	0
LCA_0424	LS25_0468	P	27.6329	27.6152	27.6444	27.7563	27.7148	28.0704	28.3105	28.2371	28.3206	28.2746	28.7521	28.741	1	0	0
LCA_0428	LS25_0472	P	17.4821	17.8497	17.4665	17.8687	17.9534	18.1695	18.8439	18.9582	18.991	19.1814	18.9808	18.8882	1	0	0
LCA_0432	LS25_0476	P	21.8452	21.9048	21.7536	21.8675	22.1138	21.9755	22.9314	22.9845	23.0014	22.9006	23.0351	23.0758	1	0	0
LCA_0435	LS25_0479	P	18.7302	18.9385	18.7896	18.9958	18.9827	18.9291	19.0159	18.9391	19.0321	19.0248	18.9242	18.8094	1	0	0
LCA_0436	LS25_0480	P	22.4632	22.0939	22.4504	21.8201	22.4141	22.5168	22.2697	22.1925	22.3692	21.3808	21.9548	22.0672	1	0	0
LCA_0438	LS25_0482	P	19.2392	19.265	19.2922	19.1934	19.4139	19.3556	18.8466	18.8607	18.9174	19.1592	19.035	19.065	1	0	0
LCA_0441	LS25_0504	P	23.2243	23.196	23.3248	22.6377	23.0231	23.0407	22.0442	22.0776	22.1199	22.0094	21.9746	22.4452	1	0	0
LCA_0443	LS25_0506	P	24.8631	25.1157	25.026	24.5458	24.4398	24.5813	25.1561	25.0441	25.329	25.5841	25.7116	25.6258	1	0	0
LCA_0444	LS25_0507	P	23.6262	23.3053	23.6954	23.4148	23.1905	23.127	23.804	23.5992	23.9442	24.1382	24.25	24.2404	1	0	0
LCA_0449	LS25_0512	P	25.7602	25.5723	25.705	25.2151	25.4315	25.3751	25.9215	25.6883	25.656	25.9985	26.0339	26.0069	1	0	0
LCA_0450	LS25_0513	P	16.3533	15.3002	15.5814	14.9118	11.4948	14.7222	15.8137	15.5402	14.8539	15.1146	16.6759	15.8859	1	0	0
LCA_0451	LS25_0514	P	20.1878	19.7959	19.7204	19.1505	18.6826	19.0134	22.5326	22.3477	22.1176	22.2912	22.6737	22.4416	1	0	0
LCA_0461	LS25_0523	P	16.122	15.9297	16.3372	15.8327	15.702	15.8361	22.4321	22.119	22.4342	21.3114	21.3999	21.7124	1	0	0
LCA_0463	LS25_0525	P	21.8641	21.7856	21.8752	21.9859	22.3301	22.0463	21.7892	21.917	22.1393	21.7166	21.978	21.9008	1	0	0
LCA_0464	LS25_0526	P	21.5734	21.1693	21.442	22.0905	21.2431	21.2701	20.9063	21.1364	21.0385	21.2994	21.2007	20.7445	1	0	0
LCA_0468	LS25_0534	P	20.4074	20.3221	20.4393	20.8865	20.3599	20.3267	20.5202	20.6002	20.5701	20.9026	20.8295	20.7707	1	0	0
LCA_0471	LS25_0537	P	15.4935	15.5138	15.5028	15.7537	15.8025	17.0121	16.7579	16.1007	16.3412	16.5291	17.0228	16.5753	1	0	0
LCA_0476	LS25_0540	P	21.9309	21.5388	21.5811	20.9695	20.9296	20.6009	18.216	19.1832	18.5083	17.3412	16.9906	17.2952	1	0	0
LCA_0478	LS25_0542	P	16.0055	16.6187	16.247	16.7704	17.2109	16.3526	14.0316	14.5335	13.9577	14.7978	14.6609	14.7705	1	0	0
LCA_0479	LS25_0543	P	19.9274	19.5101	19.9363	19.7517	19.6152	19.66	20.4412	19.5528	20.3778	20.0555	19.2731	19.9315	1	0	0
LCA_0480	LS25_0544	P	21.9499	21.9082	21.8338	22.0426	21.7122	21.7828	22.1437	22.1826	22.3244	22.5775	22.2613	22.1082	1	0	0
LCA_0482	LS25_0546	P	14.3451	13.2178	15.7045	17.3191	14.8019	15.0368	15.7359	16.0679	15.8124	15.7163	15.0259	15.0788	1	0	0
LCA_0483	LS25_0547	P	19.3058	19.4468	19.2783	19.236	19.5957	19.2605	18.9018	19.0037	19.0987	19.35	19.097	19.2868	1	0	0
LCA_0485	LS25_0549	P	19.8326	20.1323	19.9073	19.0068	19.4353	18.852	20.8964	20.8219	20.6708	21.1971	20.7452	20.5042	1	0	0
LCA_0487	LS25_0551	P	22.4431	22.0487	22.3869	22.4619	22.4943	22.2577	22.628	22.7418	22.8758	22.6253	22.5663	22.5747	1	0	0
LCA_0489	LS25_0552	P	21.8376	21.0456	21.7407	22.244	22.3431	21.0772	21.8162	21.8313	21.6936	22.399	22.1369	22.0691	1	0	0
LCA_0494	LS25_0557	P	24.8293	24.6762	24.8186	24.7918	24.6367	24.502	25.8419	25.9852	26.053	26.5113	25.7386	25.7711	1	0	0
LCA_0495	LS25_0558	P	22.9951	22.9323	22.9725	23.0844	22.7874	22.6051	23.6637	23.6308	23.6581	24.0076	23.4597	23.5919	1	0	0
LCA_0497	LS25_0560	P	16.5436	16.8119	16.816	16.6271	16.9609	16.6149	19.8812	19.7001	19.4911	19.8169	20.2027	20.1029	1	0	0
LCA_0500	LS25_0563	P	17.1779	16.9375	17.1503	16.4913	17.2629	16.8051	19.4669	19.427	19.4924	19.5148	19.4634	19.374	1	0	0
LCA_0505	LS25_0568	P	16.2354	15.6455	15.854	16.0027	16.9675	15.8739	14.4782	14.4424	13.9881	14.6916	15.4903	15.1611	1	0	0
LCA_0506	LS25_0569	P	20.481	20.3858	20.3608	20.0546	21.0659	20.7398	20.3082	19.9572	19.9593	20.042	20.8557	20.767	1	0	0
LCA_0507	LS25_0570	P	19.5864	19.7473	19.5077	20.0986	20.7506	20.4792	22.186	22.0846	22.1319	22.7006	23.0584	22.8613	1	0	0
LCA_0512	LS25_0574	P	23.5928	23.6331	23.5357	23.0472	23.6367	23.4376	26.5588	26.3939	26.3499	25.3733	25.9341	25.9437	1	0	0
LCA_0516	LS25_0578	P	22.863	22.7461	22.8991	22.7061	22.8439	22.7645	23.7388	23.6222	23.8311	23.517	23.8988	23.8538	1	0	0
LCA_0518	LS25_0580	P	21.118	21.0197	21.0116	21.658	21.6625	21.5239	21.9868	21.8786	22.1345	22.2051	22.2305	22.1437	1	0	0
LCA_0520	LS25_0582	P	22.721	22.7226	22.7209	22.654	22.6443	22.56	22.9189	23.109	23.0346	23.0723	22.2933	22.3541	1	0	0
LCA_0521	LS25_0583	P	22.9478	22.9281	22.9599	23.0769	22.1884	22.3665	23.6384	23.6646	23.6628	23.8847	23.4235	23.3987	1	0	0
LCA_0522	LS25_0584	P	20.3642	20.5903	20.3477	20.5116	20.8088	20.6423	20.2328	20.1038	20.2319	20.1505	20.2483	20.1722	1	0	0
LCA_0524	LS25_0586	P	17.197	17.3398	17.1872	17.1533	17.2334	16.7142	11.4433	11.1147	15.2591	12.5521	12.9007	13.4244	1	0	0
LCA_0526	LS25_0588	P	21.39	21.517	21.4353	22.1296	21.4037	21.3992	22.0483	22.0875	22.183	22.2798	21.4327	21.7141	1	0	0
LCA_0527	LS25_0589	P	17.1282	17.5524	17.4071	17.5048	18.1786	17.806	17.4723	17.5537	17.6679	17.8657	17.5756	17.4281	1	0	0
LCA_0529	LS25_0591	P	16.7759	16.8908	16.8198	17.1608	16.1529	16.8621	15.7946	15.7582	15.7708	15.6304	15.3062	14.8427	1	0	0
LCA_0530	LS25_0592	P	19.7805	20.0145	19.7087	19.5493	19.8382	20.0042	23.4859	23.4244	23.6491	23.6216	23.9292	24.0214	1	0	0
LCA_0531	LS25_0593	P	23.1684	23.0573	23.1432	23.0021	23.0361	22.9074	25.3927	25.4462	25.454	24.8597	25.0905	25.0617	1	0	0
LCA_0533	LS25_0595	P	20.4237	20.45	20.4756	20.493	20.5906	20.5118	20.187	20.3627	20.2968	19.9002	20.0946	20.2202	1	0	0
LCA_0536	LS25_0599	P	15.8309	16.475	16.2997	16.0322	17.0214	16.9889	21.1183	20.9719	21.3634	21.7112	21.7346	21.7072	1	0	0
LCA_0552	LS25_0616	P	22.2586	21.759	22.3196	22.2001	22.3938	22.3033	22.0592	22.0161	21.9894	21.6016	22.1732	22.3601	1	0	0
LCA_0571	LS25_0638	P	18.1371	18.685	18.9087	19.2848	19.1984	18.8507	20.3501	20.3769	20.5092	21.2801	21.2673	21.293	1	0	0
LCA_0572	LS25_0639	P	19.6698	19.0499	19.658	21.0651	20.5174	20.2292	22.0189	21.7291	21.983	23.6932	23.6793	23.7348	1	0	0
LCA_0575	LS25_0642	P	24.2642	23.7948	24.4589	24.0715	24.5035	24.6689	25.5431	25.5691	25.6567	25.8092	25.5108	25.9616	1	0	0
LCA_0604	LS25_0655	P	29.1433	28.9765	29.1232	29.8594	29.97	29.9117	30.1302	30.154	30.1108	30.5593	30.7776	30.8794	1	0	0
LCA_0605	LS25_0656	P	27.7102	27.7356	27.7447	28.1423	28.4258	28.32	28.4049	28.4653	28.5039	28.6263	28.7788	28.9543	1	0	0
LCA_0606	LS25_0657	P	26.1694	26.0582	26.1193	26.7106	26.9376	26.8404	26.7542	26.7079	26.9263	27.0052	27.3171	27.4522	1	0	0
LCA_0607	LS25_0658	P	28.2924	28.2047	28.3237	28.3959	28.667	28.5478	29.1041	29.1547	29.2187	28.8161	29.0856	29.148	1	0	0
LCA_0615	LS25_0664	P	7.2128	8.24865	4.32193	9.99889	5.87273	15.3791	17.5315	17.7204	17.8122	19.3155	18.5418	18.3997	1	0	0
LCA_0616	LS25_0665	P	21.0538	20.7668	21.083	20.9061	20.8882	20.9428	21.8203	21.5745	21.4688	21.4875	22.0043	22.0598	1	0	0
LCA_0618	LS25_0667	P	17.1729	16.7019	17.3339	17.4538	17.739	17.0674	19.8172	19.8752	19.7549	19.713	20.4581	20.4696	1	0	0
LCA_0622	LS25_0671	P	22.3496	21.8303	22.2383	22.3501	22.2647	22.0379	24.0757	24.1119	24.1217	23.9255	24.0379	24.105	1	0	0
LCA_0623	LS25_0672	P	17.336	16.7106	17.4149	17.9445	17.8522	17.5428	18.5479	18.7492	17.6224	19.1046	19.1982	19.1511	1	0	0
LCA_0624	LS25_0673	P	20.644	19.9315	21.1469	20.3638	20.87	17.5416	17.9276	17.7688	17.8218	18.1073	18.3617	17.9638	1	0	0
LCA_0625	LS25_0674	P	20.3024	20.3165	20.2621	20.2377	20.3476	20.2418	22.1673	22.0589	22.1886	22.0889	21.9729	22.0459	1	0	0
LCA_0626	LS25_0675	P	20.6707	20.5143	20.6208	19.9556	19.8179	20.0119	24.617	24.707	24.4123	23.9618	23.6671	23.7176	1	0	0
LCA_0628	LS25_0677	P	20.3645	20.6119	20.5666	19.3606	20.1241	19.6462	22.5295	22.5443	22.6629	21.7644	21.7409	21.8911	1	0	0
LCA_0632	LS25_0681	P	19.3466	19.5896	19.6791	19.6684	19.5418	19.3556	18.8767	19.0286	19.0835	18.5674	18.4906	18.5546	1	0	0
LCA_0634	LS25_0683	P	17.0056	16.3158	16.8297	17.2558	16.1012	16.1137	18.5062	18.7064	18.3663	18.5002	18.1037	18.1901	1	0	0
LCA_0635	LS25_0684	P	19.6906	19.2624	19.6927	19.6348	19.6208	19.3446	21.1246	21.122	21.3488	20.9414	20.8499	20.9886	1	0	0
LCA_0636	LS25_0685	P	17.6833	16.9895	17.3148	17.0076	15.7606	16.2128	22.5334	22.4449	22.6028	21.677	22.0717	22.5404	1	0	0
LCA_0637	LS25_0686	P	22.5163	22.4455	22.4652	22.0832	22.1868	22.1909	22.0952	22.1079	22.1911	21.6299	21.816	21.8951	1	0	0
LCA_0642	LS25_0691	P	20.9491	20.8848	21.1333	21.3401	22.0157	21.7995	24.0335	24.2315	24.3601	24.3163	24.7643	24.8477	1	0	0
LCA_0643	LS25_0693	P	19.2079	19.11	19.266	19.7799	20.7917	20.4439	24.5768	24.5467	24.6966	25.1464	25.1705	25.3088	1	0	0
LCA_0644	LS25_0694	P	20.2428	20.5061	20.3356	20.7081	21.3335	21.0838	18.6463	18.5476	18.7274	19.543	19.3246	19.3661	1	0	0
LCA_0649	LS25_0699	P	19.904	19.8882	20.1354	20.6839	20.2774	20.2649	21.433	21.4405	21.644	22.0811	21.4761	22.3015	1	0	0
LCA_0650	LS25_0700	P	23.3912	23.0601	23.4418	23.9579	23.4365	23.5946	24.5444	24.5267	24.6458	25.2546	24.445	25.4651	1	0	0
LCA_0654	LS25_0704	P	8.91795	4.32193	8.29928	9.24065	8.62396	17.412	23.2093	23.1137	23.1808	23.0275	23.1894	23.1587	1	0	0
LCA_0670	LS25_0718	P	24.4554	24.3415	24.3619	24.4949	24.0592	23.7933	25.2343	25.3686	25.3095	25.4948	24.8321	24.8376	1	0	0
LCA_0672	LS25_0720	P	22.1911	22.5523	22.2952	21.834	22.0265	21.866	24.4561	24.4387	24.3674	24.4398	23.8419	24.073	1	0	0
LCA_0673	LS25_0721	P	20.1787	20.361	20.1699	20.424	20.4403	20.4655	20.4729	20.5224	20.5082	20.5811	20.4876	20.5204	1	0	0
LCA_0674	LS25_0722	P	21.5253	21.5609	21.5112	22.3453	22.2181	22.2505	22.041	21.7481	21.9325	22.4017	22.581	22.4358	1	0	0
LCA_0675	LS25_0723	P	20.3571	20.1922	20.3116	20.5639	20.4681	20.5106	20.7194	20.687	20.8492	20.873	20.5687	20.6272	1	0	0
LCA_0676	LS25_0724	P	18.261	17.8367	18.0959	18.1106	17.279	17.5224	18.7959	18.8172	18.8009	18.7285	18.2916	18.3271	1	0	0
LCA_0678	LS25_0726	P	17.966	17.7791	17.9011	17.7937	17.7895	17.688	18.1156	18.4815	18.5045	18.3997	18.5674	18.3534	1	0	0
LCA_0685	LS25_0733	P	17.597	18.4961	18.1913	17.6135	17.5055	17.2914	20.166	20.0257	20.1964	20.3305	19.8404	19.6234	1	0	0
LCA_0686	LS25_0734	P	19.6599	19.3464	19.4974	20.2552	19.5083	19.6567	19.825	19.9526	19.9015	19.974	19.7067	19.637	1	0	0
LCA_0687	LS25_0735	P	16.1469	16.1849	16.0874	16.9881	15.291	15.9333	20.5356	20.4159	20.5151	21.0014	20.3611	20.307	1	0	0
LCA_0689	LS25_0737	P	20.1341	20.1229	20.0745	20.0673	19.9078	19.6317	21.5887	21.5475	21.7348	21.6737	21.0914	21.1942	1	0	0
LCA_0690	LS25_0738	P	14.898	13.2266	13.7936	14.5542	12.7767	14.3626	20.7612	20.2449	20.5373	20.4048	20.7081	20.8944	1	0	0
LCA_0693	LS25_0741	P	16.8358	16.277	16.5689	17.1912	15.9128	15.5846	17.9007	18.0298	18.1406	18.1769	17.2388	17.3141	1	0	0
LCA_0694	LS25_0742	P	20.9995	21.0106	20.87	20.9207	20.8946	20.8633	19.6233	18.4584	17.6853	19.7756	20.1369	20.0257	1	0	0
LCA_0696	LS25_0744	P	12.3299	12.045	12.8177	13.4604	12.3873	17.2173	12.4253	12.6323	11.9137	12.8961	12.6693	12.859	1	0	0
LCA_0697	LS25_0745	P	18.9311	18.8142	18.7692	19.7713	19.459	19.1882	18.9867	19.1505	19.1083	19.6441	19.5633	19.1193	1	0	0
LCA_0698	LS25_0746	P	21.0286	20.8707	20.9489	21.2884	20.9072	21.0658	22.9343	22.9202	23.0622	23.2937	23.1914	23.0513	1	0	0
LCA_0700	LS25_0748	P	19.4271	19.1625	19.4345	19.3063	19.5775	19.1458	19.9126	20.0045	19.9629	19.8599	19.9813	19.7874	1	0	0
LCA_0701	LS25_0749	P	21.7642	21.5383	21.7097	21.5851	21.5069	21.5314	22.2196	22.4765	22.4455	22.5749	21.5745	21.762	1	0	0
LCA_0702	LS25_0750	P	18.9432	18.571	19.127	11.6023	12.9454	14.4559	27.5802	27.6122	27.3984	26.2663	24.0387	25.391	1	0	0
LCA_0704	LS25_0752	P	15.4051	14.9272	15.547	4.35741	11.1614	13.7009	22.3879	22.51	22.0889	21.1546	19.82	20.3109	1	0	0
LCA_0705	LS25_0753	P	15.0836	14.653	15.2104	8.89064	10.4137	4.32193	23.9446	23.9415	23.4877	22.5562	20.8048	21.7798	1	0	0
LCA_0707	LS25_0755	P	19.1964	19.4055	19.2922	18.5873	18.6155	18.3729	18.8477	18.6537	18.9411	17.9895	18.4387	18.588	1	0	0
LCA_0708	LS25_0756	P	14.8324	14.2114	14.7128	14.613	14.2428	15.2302	15.9046	16.0072	16.1729	15.9474	15.5828	15.5986	1	0	0
LCA_0709	LS25_0757	P	20.8098	20.6387	20.7694	20.7318	20.7982	20.2793	20.5208	20.5722	20.583	20.1718	19.834	20.0876	1	0	0
LCA_0714	LS25_0770	P	22.2129	22.1852	22.2086	21.7839	21.8592	21.7928	22.5682	22.5143	22.5931	22.5084	22.297	22.3373	1	0	0
LCA_0715	LS25_0771	P	23.7997	23.5725	23.6313	23.5645	23.4971	23.4933	24.5009	24.5584	24.6554	24.797	24.0536	24.182	1	0	0
LCA_0716	LS25_0772	P	19.9322	19.7257	19.6556	20.5524	20.3622	20.703	20.3477	20.5083	20.3904	21.1411	21.3604	21.0448	1	0	0
LCA_0717	LS25_0773	P	20.1961	20.4594	20.2835	19.2648	19.1069	19.1365	18.7432	18.8952	18.948	19.2386	18.9262	18.5513	1	0	0
LCA_0719	LS25_0775	P	24.0585	23.7598	23.9836	24.1147	23.5697	23.4826	23.7875	24.0155	23.8018	24.0353	23.398	23.6681	1	0	0
LCA_0732	LS25_0788	P	21.0399	21.0761	21.0125	21.1659	21.151	21.2299	21.1267	21.2655	21.4164	21.5259	21.1051	21.4589	1	0	0
LCA_0737	LS25_0793	P	20.6866	20.4862	20.702	21.0497	20.8397	20.8114	20.0614	20.1378	20.0955	20.1742	20.1256	20.0176	1	0	0
LCA_0738	LS25_0794	P	17.306	17.0197	17.6865	19.2173	18.5541	17.6316	16.4803	17.5384	16.6337	16.945	17.1876	17.3028	1	0	0
LCA_0743	LS25_0799	P	19.7291	19.7755	19.8376	20.5674	20.2944	20.1325	19.3946	19.5653	19.597	20.1419	19.6556	19.6889	1	0	0
LCA_0747	LS25_0803	P	20.3726	20.18	20.3453	20.804	21.0041	20.7018	20.878	20.7915	20.9063	21.2943	21.3451	21.2477	1	0	0
LCA_0748	LS25_0804	P	17.5989	17.3556	17.6724	17.8686	18.2375	18.1694	18.9682	18.9102	18.9582	18.9423	18.9521	19.103	1	0	0
LCA_0750	LS25_0806	P	21.9498	21.9197	21.912	21.5466	21.7137	21.6517	22.9437	22.8636	23.0596	22.6636	22.5016	22.6695	1	0	0
LCA_0751	LS25_0807	P	23.9212	23.7484	23.8788	23.4856	23.7997	23.9225	24.7183	24.6214	24.5764	24.39	24.4251	24.5251	1	0	0
LCA_0755	LS25_0811	P	23.9034	23.0254	23.7049	23.8978	23.6304	23.6939	23.4615	23.4734	23.4715	23.0271	23.0734	23.087	1	0	0
LCA_0756	LS25_0812	P	21.1284	21.1855	21.1782	19.8576	20.5403	20.0484	23.4481	23.4424	23.4761	22.5363	22.2058	22.4352	1	0	0
LCA_0767	LS25_0859	P	18.1598	18.1682	18.2979	18.5963	19.2993	19.0917	21.8297	21.7504	22.1481	22.6757	23.3595	22.3841	1	0	0
LCA_0772	LS25_0864	P	21.4963	21.4597	21.4082	21.0016	21.2361	21.055	24.1555	23.8714	23.8659	22.5778	23.2	23.2269	1	0	0
LCA_0773	LS25_0865	P	19.8588	19.5117	19.7711	20.0111	19.8674	19.8645	22.7411	22.6389	22.5443	22.2487	22.771	22.6276	1	0	0
LCA_0774	LS25_0866	P	18.9375	18.9421	18.8719	19.9278	19.8452	19.8499	20.7769	20.7369	20.8013	21.3539	21.6186	21.36	1	0	0
LCA_0776	LS25_0868	P	21.2908	21.0221	21.1368	21.669	21.8287	21.7205	21.1507	21.3693	21.3702	21.5875	21.7227	21.3532	1	0	0
LCA_0783	LS25_0876	P	17.385	16.6799	17.0533	16.9273	16.1797	16.0812	21.1494	20.3737	20.8169	22.0759	18.5171	21.6415	1	0	0
LCA_0784	LS25_0877	P	16.8743	17.2008	16.9946	13.7375	10.6132	4.32193	18.8717	17.894	18.2619	19.5677	15.3735	18.2439	1	0	0
LCA_0792	LS25_0885	P	22.5023	22.5328	22.4832	22.6708	22.4274	22.7358	23.1747	22.976	23.0771	23.2653	23.1219	23.0575	1	0	0
LCA_0794	LS25_0886	P	20.8804	20.9636	20.8559	21.3182	21.0147	20.9033	21.745	21.6679	21.7504	21.9991	22.0197	21.2421	1	0	0
LCA_0795	LS25_0887	P	23.1917	23.4204	23.458	22.6846	22.0299	22.5794	22.4638	21.8849	22.5502	22.3882	22.3059	22.199	1	0	0
LCA_0796	LS25_0888	P	22.1367	21.7312	22.3288	21.713	20.992	21.1865	20.2779	19.5617	20.6139	19.7403	19.6546	20.1661	1	0	0
LCA_0797	LS25_0889	P	21.5869	21.2053	21.8578	21.1209	20.4752	20.4502	19.1387	18.7071	19.5313	19.3753	19.465	19.8274	1	0	0
LCA_0801	LS25_0893	P	22.7337	22.7538	23.0859	22.6074	22.2294	22.4599	21.292	20.7359	21.7722	21.6776	22.1253	22.1034	1	0	0
LCA_0802	LS25_0894	P	25.3535	25.1731	25.3191	26.0568	25.9738	26.0282	25.396	25.3096	25.4407	26.7286	26.2062	26.4835	1	0	0
LCA_0804	LS25_0896	P	20.151	20.378	20.1845	20.3147	21.0524	20.7488	20.2491	20.4083	20.4035	20.9683	20.3822	20.5325	1	0	0
LCA_0812	LS25_0903	P	17.7287	16.723	16.4974	17.1138	13.9755	15.1506	19.1114	18.7897	18.5519	18.7606	17.9717	18.7325	1	0	0
LCA_0813	LS25_0904	P	16.8682	16.8658	16.9582	16.4165	15.9628	15.6905	21.0436	21.0003	20.9702	20.5695	19.6908	20.2055	1	0	0
LCA_0814	LS25_0905	P	14.2176	12.2863	13.0643	14.7344	11.4364	18.3759	26.761	26.8758	26.8685	26.4138	26.1994	26.5784	1	0	0
LCA_0815	LS25_0906	P	20.7801	20.8243	20.6235	19.9233	19.965	19.8708	23.0573	23.0526	23.1763	22.1354	22.3681	22.9341	1	0	0
LCA_0816	LS25_0907	P	21.4615	21.445	21.4349	20.7075	20.4786	20.2635	23.2952	23.4187	23.4557	22.7955	22.4663	22.9005	1	0	0
LCA_0817	LS25_0908	P	23.5589	23.2952	23.4648	23.4449	23.1583	22.978	25.6431	25.7308	25.7586	25.4485	25.6127	25.7822	1	0	0
LCA_0819	LS25_0910	P	20.2517	20.6358	19.8042	19.8961	18.2802	18.7733	21.5697	21.5963	21.3071	21.3154	20.4498	21.0951	1	0	0
LCA_0820	LS25_0911	P	22.8164	22.7562	22.818	22.6151	22.3692	22.2162	24.5196	24.5291	24.6655	24.0604	24.4632	24.7257	1	0	0
LCA_0821	LS25_0912	P	19.885	19.6359	19.7711	19.0635	18.8926	18.6306	22.986	23.0028	23.1579	22.4987	22.7432	22.9455	1	0	0
LCA_0822	LS25_0913	P	16.5028	18.103	17.7532	15.4063	17.1778	15.7134	17.5588	17.1626	18.4344	15.71	16.5992	17.322	1	0	0
LCA_0823	LS25_0914	P	22.4479	23.1312	22.5439	22.155	22.1195	22.2267	25.3746	25.3263	25.3232	24.6011	24.864	25.3764	1	0	0
LCA_0827	LS25_0917	P	17.8986	17.0946	17.6876	18.7404	17.7127	17.6445	17.1014	16.4856	17.3004	17.9269	18.5865	18.6026	1	0	0
LCA_0828	LS25_0918	P	21.8283	21.7825	21.7252	22.3669	22.1561	22.567	19.9126	19.9694	19.9802	20.4243	20.4051	20.2834	1	0	0
LCA_0830	LS25_0920	P	22.066	22.1045	22.07	21.4085	21.3267	21.3629	22.1694	22.0864	22.0908	21.1627	21.8148	21.5834	1	0	0
LCA_0836	LS25_0926	P	24.0834	24.0756	24.0099	24.762	24.4563	24.5141	25.0631	24.9064	25.0199	25.814	25.4428	25.5451	1	0	0
LCA_0840	LS25_0929	P	18.9278	18.6493	18.953	18.8084	18.1593	18.2478	19.4474	19.2449	19.2799	19.2274	18.553	18.751	1	0	0
LCA_0841	LS25_0930	P	14.8055	13.7072	14.0959	15.3971	11.4643	4.32193	18.4314	18.418	17.929	19.1674	19.2932	19.1289	1	0	0
LCA_0844	LS25_0932	P	25.2759	25.0762	25.2364	25.3049	25.0213	24.8937	26.2957	26.2655	26.2909	26.4453	25.8794	26.0695	1	0	0
LCA_0845	LS25_0933	P	19.8974	19.7769	19.861	20.0841	20.0584	19.7538	19.7888	19.8711	19.8573	20.172	19.9166	19.8273	1	0	0
LCA_0847	LS25_0935	P	21.2212	21.4631	21.0413	21.9137	21.6254	21.6498	20.2793	20.0603	20.2638	20.1373	19.4371	19.705	1	0	0
LCA_0848	LS25_0936	P	20.2743	20.8835	20.7534	21.067	21.1845	20.8934	20.522	20.4146	20.9036	21.9523	21.7985	21.7824	1	0	0
LCA_0849	LS25_0937	P	21.1171	20.9956	21.139	21.1914	20.3188	20.8857	23.0106	22.9902	23.0247	22.4858	22.0699	22.309	1	0	0
LCA_0853	LS25_0941	P	22.6253	22.2107	22.5	22.9565	22.7602	22.4032	22.736	22.7612	22.7955	23.2937	22.9433	22.8791	1	0	0
LCA_0854	LS25_0942	P	17.6368	14.4716	17.4967	18.1847	16.5616	16.9668	17.0737	17.1721	16.9524	17.2364	17.3214	16.9647	1	0	0
LCA_0856	LS25_0944	P	17.7189	17.4805	17.7359	17.6774	17.7858	17.5199	17.7701	18.3198	18.2867	18.075	18.0964	17.9528	1	0	0
LCA_0857	LS25_0945	P	20.0156	19.9798	20.0088	20.0496	20.2052	19.9714	20.3459	20.2622	20.3711	20.4971	20.6393	20.4225	1	0	0
LCA_0863	LS25_0951	P	16.5868	15.7237	16.3795	16.2163	15.11	13.4051	20.4293	20.2651	20.4152	20.1617	19.7251	19.9166	1	0	0
LCA_0864	LS25_0952	P	21.5935	21.5085	21.5523	21.1069	20.9025	20.8356	23.0338	22.9053	23.0008	22.7675	22.4561	22.5566	1	0	0
LCA_0868	LS25_0956	P	20.3582	20.4148	20.347	20.1297	20.56	20.7249	23.178	23.0725	23.1164	23.1958	23.331	23.3767	1	0	0
LCA_0870	LS25_0957	P	17.7506	18.097	17.7928	17.7016	18.3201	18.3643	18.8781	18.7589	20.213	17.9754	18.0485	18.9438	1	0	0
LCA_0872	LS25_0959	P	21.4876	21.2777	21.4319	21.3818	21.4994	21.3479	22.2189	22.2081	22.2274	22.1556	22.3837	22.306	1	0	0
LCA_0874	LS25_0960	P	20.6996	20.5533	20.6689	21.7884	21.0506	21.1396	21.8588	21.8633	21.8888	22.6571	22.1551	22.0103	1	0	0
LCA_0875	LS25_0961	P	17.8153	17.4577	17.8812	18.0798	17.192	17.2517	21.28	21.2044	21.2493	20.5321	19.9957	20.9696	1	0	0
LCA_0876	LS25_0962	P	19.1775	19.3423	19.2892	18.3535	18.8452	18.7053	19.5975	19.3353	19.668	19.0494	18.7704	19.1091	1	0	0
LCA_0878	LS25_0964	P	19.413	19.1187	19.3344	18.4262	18.4042	18.424	20.3263	20.4821	20.3963	20.0337	19.5051	19.6571	1	0	0
LCA_0880	LS25_0966	P	21.3781	21.3233	21.3797	21.2825	21.2896	21.1951	22.235	22.1451	22.2556	22.1025	21.901	21.9201	1	0	0
LCA_0881	LS25_0967	P	22.7139	22.5364	22.5617	22.4944	22.5092	22.408	23.753	23.4183	23.6241	23.1524	23.0553	23.2339	1	0	0
LCA_0884	LS25_0970	P	21.3654	21.5347	21.3345	21.687	21.4909	21.5932	22.2872	22.5899	22.4135	22.8368	22.8532	22.4739	1	0	0
LCA_0887	LS25_0973	P	18.6258	18.7181	18.4642	19.4041	18.8679	19.0958	20.1127	20.175	20.1554	20.7747	20.9761	20.671	1	0	0
LCA_0888	LS25_0974	P	27.6802	27.5741	27.7919	27.2816	27.6286	27.7216	27.7756	27.8087	27.9408	27.2277	27.8186	27.9058	1	0	0
LCA_0895	LS25_0982	P	13.4349	12.9649	12.7835	14.8349	13.5032	14.035	19.6775	19.5188	19.6689	19.4158	19.9829	19.8222	1	0	0
LCA_0896	LS25_0983	P	18.2093	18.5401	18.2225	21.8667	18.3587	20.1712	23.338	23.3754	23.4114	25.3556	25.1213	24.8811	1	0	0
LCA_0897	LS25_0986	P	20.7629	20.8108	20.7913	20.9226	21.4212	21.5461	21.0985	20.9633	21.1866	20.7376	21.2127	21.2023	1	0	0
LCA_0898	LS25_0987	P	21.6079	20.6761	21.0616	21.5938	19.4097	21.2832	19.0651	18.4299	18.0272	18.8304	20.174	18.9226	1	0	0
LCA_0901	LS25_0990	P	18.3673	18.4528	18.2676	17.8182	18.4436	18.4882	18.9105	18.5268	18.0475	18.5528	18.0848	17.7551	1	0	0
LCA_0909	LS25_0996	P	18.6805	18.1421	18.5409	18.2768	18.4648	18.6095	19.2388	19.1986	19.2996	20.0241	20.2813	19.8336	1	0	0
LCA_0910	LS25_0997	P	18.6781	20.598	19.2315	20.3358	20.5695	20.1794	19.8244	19.6412	19.4681	20.4032	21.2739	21.3552	1	0	0
LCA_0914	LS25_1000	P	23.8807	23.8379	23.7937	23.8255	23.8229	23.7235	24.016	24.0167	24.0394	23.6676	23.464	23.7121	1	0	0
LCA_0917	LS25_1003	P	24.0754	24.1303	23.9691	24.6676	24.783	24.934	19.674	19.5312	19.5164	20.6791	20.5918	20.3803	1	0	0
LCA_0920	LS25_1006	P	21.79	21.7718	21.8861	21.3969	21.4788	21.3346	22.7312	22.776	22.6771	22.6863	22.5408	22.453	1	0	0
LCA_0921	LS25_1007	P	19.9464	20.2716	20.1226	20.2282	20.0271	19.671	20.5065	20.4921	20.6085	21.0807	20.5255	20.3343	1	0	0
LCA_0922	LS25_1008	P	20.023	20.0641	19.8955	20.628	20.7275	20.846	20.4095	20.5141	20.5583	21.285	21.373	21.1004	1	0	0
LCA_0925	LS25_1011	P	20.519	20.525	20.5281	21.4033	21.393	21.2318	21.552	21.468	21.4584	22.5428	22.7074	22.2867	1	0	0
LCA_0934	LS25_1022	P	22.3355	22.2237	22.3835	22.5045	22.935	22.8214	22.1134	22.2248	22.3795	21.8488	22.3615	22.082	1	0	0
LCA_0941	LS25_1031	P	20.7037	20.8772	20.7529	20.6514	20.1829	20.3814	22.9167	23.0087	23.0748	21.7948	21.7804	21.9124	1	0	0
LCA_0947	LS25_1037	P	22.065	21.8922	21.9864	22.0297	21.1864	21.3303	23.9267	24.0189	23.9624	23.7338	23.0249	23.3224	1	0	0
LCA_0949	LS25_1039	P	14.5281	13.7898	14.167	14.2218	12.7827	13.2663	16.6865	16.932	16.7521	15.7379	14.4232	15.1806	1	0	0
LCA_0950	LS25_1040	P	24.3497	24.3825	24.4389	24.9829	23.8969	24.0512	25.6863	25.738	25.638	25.5455	24.6691	25.0913	1	0	0
LCA_0952	LS25_1042	P	20.8412	19.8801	20.7447	21.1576	20.5295	20.6894	21.7989	21.7994	21.7013	21.0818	20.5168	20.809	1	0	0
LCA_0954	LS25_1044	P	19.964	19.5693	19.463	19.6508	17.9798	17.0143	21.2745	21.525	21.3544	20.834	20.297	20.4898	1	0	0
LCA_0955	LS25_1045	P	23.1021	22.8013	22.8878	22.8165	21.5342	21.6578	24.607	24.5306	24.4972	23.9672	23.6186	23.7921	1	0	0
LCA_0956	LS25_1046	P	19.2011	19.0041	19.0802	19.1543	17.6513	17.9891	19.8178	19.6165	19.7504	19.1793	19.108	19.146	1	0	0
LCA_0957	LS25_1047	P	17.5132	17.345	17.3469	16.8488	16.3801	16.8246	20.148	20.0542	20.0877	19.3515	19.2908	19.5953	1	0	0
LCA_0959	LS25_1049	P	17.1927	17.2985	17.3104	17.0596	16.1292	16.3104	20.791	20.5269	20.6222	19.8108	19.6736	20.1488	1	0	0
LCA_0960	LS25_1050	P	16.9224	16.668	16.8066	17.1377	17.4204	17.198	17.2349	17.4857	17.6259	17.5266	17.4222	17.3148	1	0	0
LCA_0961	LS25_1051	P	20.8223	20.893	20.8849	21.1593	20.2533	20.7907	23.1555	23.0863	23.3858	23.9164	23.7556	23.6287	1	0	0
LCA_0964	LS25_1054	P	21.9157	22.024	21.8778	21.3868	22.107	21.8455	22.9584	22.9085	22.9026	24.107	23.4906	24.9126	1	0	0
LCA_0969	LS25_1060	P	15.7864	15.6039	16.2479	13.8055	15.9372	15.4094	20.2375	20.4062	20.2263	21.43	20.7129	20.6576	1	0	0
LCA_0971	LS25_1061	P	24.3309	24.2293	24.2941	24.5438	24.4758	24.3895	25.2797	25.3362	25.3782	25.5328	25.0876	25.0114	1	0	0
LCA_0972	LS25_1062	P	20.4073	20.5562	20.3975	20.533	20.6068	20.6324	23.1717	23.253	23.2814	23.3028	22.8458	22.8	1	0	0
LCA_0973	LS25_1063	P	18.2977	17.1415	18.504	20.607	18.9612	19.9378	17.1727	17.0621	17.5502	20.232	18.7738	18.4464	1	0	0
LCA_0974	LS25_1064	P	25.4823	25.4638	25.6547	26.4973	26.3289	26.5072	26.1782	25.8361	26.3763	28.1714	27.7457	27.4901	1	0	0
LCA_0980	LS25_1070	P	18.789	18.762	18.8342	19.5389	19.1147	19.1181	19.8839	19.7248	20.0511	20.8152	20.8273	20.7604	1	0	0
LCA_0981	LS25_1071	P	20.5856	20.3345	20.4825	21.4109	21.0974	21.1409	21.403	21.4727	21.5942	21.81	22.0329	21.8166	1	0	0
LCA_0982	LS25_1072	P	22.3246	22.2837	22.3558	22.1508	22.2165	22.1977	23.791	23.8235	23.9184	23.5712	23.6956	23.6005	1	0	0
LCA_0983	LS25_1073	P	23.8134	23.7251	23.6598	23.7304	23.8579	23.8879	25.333	25.2935	25.3563	25.3617	25.2125	25.5141	1	0	0
LCA_0984	LS25_1074	P	22.5491	22.3976	22.4488	22.7007	22.5607	22.5076	24.8983	24.844	24.7919	24.946	24.856	25.0282	1	0	0
LCA_0985	LS25_1075	P	21.0198	20.9022	20.9835	20.6518	20.7906	20.7009	22.5288	22.2112	22.2273	21.9308	21.7475	22.1723	1	0	0
LCA_0989	LS25_1078	P	21.0345	19.9946	20.9361	21.8735	21.3121	21.5378	20.4091	20.6155	20.6196	20.3669	20.2759	20.3667	1	0	0
LCA_0994	LS25_1083	P	17.6614	17.7086	17.7733	18.3249	18.1207	18.063	19.2697	19.185	19.2105	19.8594	19.6936	19.3929	1	0	0
LCA_0999	LS25_1090	P	21.9384	21.9105	21.8708	22.4106	22.2206	22.1096	23.0467	22.9808	23.0859	23.6769	23.2938	23.3403	1	0	0
LCA_1000	LS25_1099	P	19.5043	19.5701	19.4269	19.6255	19.6081	19.3857	19.5898	19.604	19.7503	19.6291	19.7789	19.7362	1	0	0
LCA_1001	LS25_1100	P	15.5013	14.4192	15.2392	15.4009	15.7109	11.551	17.1034	17.1109	17.1183	17.0532	16.9363	16.8967	1	0	0
LCA_1003	LS25_1102	P	24.6257	24.2914	24.6313	24.8924	25.0651	24.9833	25.1055	25.0763	25.2306	25.123	25.6737	25.5981	1	0	0
LCA_1004	LS25_1103	P	16.8145	16.8503	16.7851	16.6923	16.9867	17.0407	18.8848	18.9198	18.9833	19.0203	18.8524	18.6028	1	0	0
LCA_1015	LS25_1113	P	26.1282	26.0927	26.0698	26.6475	26.38	26.3854	26.8453	27.0554	26.9269	27.5206	27.011	27.1144	1	0	0
LCA_1016	LS25_1114	P	20.3949	20.1986	20.3686	20.7269	20.7051	20.3168	21.4251	21.7175	21.5664	21.6423	21.8264	21.5065	1	0	0
LCA_1017	LS25_1115	P	25.3571	25.2409	25.3491	25.1927	25.1064	25.1389	26.1303	26.2163	26.1694	26.0979	26.0342	25.9722	1	0	0
LCA_1018	LS25_1116	P	19.6655	19.7334	19.8273	18.9961	19.8852	19.1486	18.1276	18.0621	18.0871	17.4944	17.6043	17.6057	1	0	0
LCA_1024	LS25_1122	P	18.4573	18.2169	18.4159	17.736	18.2231	17.9056	19.1136	19.1065	19.195	18.5836	18.6437	18.4887	1	0	0
LCA_1026	LS25_1124	P	18.6456	17.8179	18.7804	18.8239	18.9475	18.3045	20.8258	20.7626	20.9333	21.3867	21.2313	21.0529	1	0	0
LCA_1027	LS25_1125	P	17.317	17.6782	17.5638	17.3674	17.9405	17.604	19.1494	19.0744	19.0325	18.9474	18.9693	18.9813	1	0	0
LCA_1030	LS25_1128	P	19.2292	19.3788	19.1988	19.4531	19.0638	19.1652	18.9282	18.7816	18.9012	18.8793	18.4101	18.4568	1	0	0
LCA_1032	LS25_1130	P	25.0301	24.4935	24.9028	24.3418	23.8282	23.9992	28.3789	28.498	28.5155	27.1978	26.9136	27.1793	1	0	0
LCA_1033	LS25_1131	P	24.6018	24.4515	24.4063	24.7355	24.333	24.3778	25.1769	25.1582	25.2088	25.2685	24.7876	24.8847	1	0	0
LCA_1036	LS25_1134	P	18.7847	19.0786	18.8748	18.2307	18.4064	18.3666	14.0889	14.3709	14.2032	14.1458	14.4494	14.7317	1	0	0
LCA_1037	LS25_1135	P	16.3646	15.5138	15.5506	16.4853	16.1781	16.1051	18.3718	17.8894	17.6781	19.321	20.032	19.6532	1	0	0
LCA_1038	LS25_1136	P	15.9985	16.2436	15.9868	16.6614	15.8555	16.0639	17.7101	17.6931	17.8621	19.622	19.2284	20.3989	1	0	0
LCA_1039	LS25_1137	P	23.386	23.4677	23.3336	23.3224	22.921	22.7496	24.0572	24.0964	24.079	24.045	23.4537	23.4235	1	0	0
LCA_1040	LS25_1138	P	22.9271	22.8327	22.8835	23.451	23.1359	23.2555	25.77	25.7359	25.7034	26.122	25.8561	25.9279	1	0	0
LCA_1042	LS25_1140	P	20.5406	20.3805	20.4786	20.8469	19.9817	20.2987	19.8183	19.7819	19.7097	20.1401	20.0992	19.8448	1	0	0
LCA_1045	LS25_1143	P	20.3766	20.2283	20.2856	20.636	20.0551	20.0515	21.5677	21.5662	21.6294	21.7113	21.1887	21.1187	1	0	0
LCA_1047	LS25_1144	P	23.7159	23.668	23.7959	24.0682	23.8632	24.1163	22.3991	22.1922	22.432	22.1321	22.5535	22.5608	1	0	0
LCA_1053	LS25_1151	P	14.9078	14.2852	15.1363	16.0697	15.0297	15.1516	21.0254	20.8734	21.1998	21.5872	21.634	21.5719	1	0	0
LCA_1060	LS25_1159	P	19.3253	19.5478	19.2961	19.3095	18.9968	19.0781	20.0841	20.4256	20.3309	20.342	19.8281	19.8467	1	0	0
LCA_1061	LS25_1160	P	15.0623	15.8645	15.2804	14.4072	13.6271	10.8063	21.8386	21.9816	21.8496	20.7294	20.5195	20.6041	1	0	0
LCA_1062	LS25_1161	P	19.3693	19.3316	19.3063	18.2664	18.3319	19.143	26.1335	26.1837	26.0788	25.5349	25.2402	25.4761	1	0	0
LCA_1063	LS25_1162	P	29.3946	29.3632	29.3301	29.1438	29.1303	29.2342	29.9501	30.1348	30.0728	29.7089	29.705	29.7038	1	0	0
LCA_1065	LS25_1164	P	22.6674	22.7757	22.7283	23.0007	23.0374	22.9134	23.3187	23.3802	23.407	23.8332	23.7077	23.5614	1	0	0
LCA_1066	LS25_1165	P	17.0618	15.1678	15.1471	17.2706	15.2432	21.2028	20.8112	20.8574	20.5566	22.1185	22.1015	21.8122	1	0	0
LCA_1067	LS25_1166	P	23.4162	22.9847	23.387	23.5724	23.2089	23.1611	24.1619	24.2075	24.3203	24.4082	23.8158	23.8992	1	0	0
LCA_1070	LS25_1169	P	17.9061	17.5276	17.809	18.8265	17.8622	17.8023	18.4957	18.4278	18.4614	18.6885	18.9006	18.8329	1	0	0
LCA_1073	LS25_1172	P	17.841	18.2848	17.9561	17.8964	18.2244	18.0542	18.4486	18.487	18.3837	18.9809	18.8424	18.5824	1	0	0
LCA_1079	LS25_1178	P	23.6617	23.5502	23.4892	23.7894	23.3926	23.1729	23.9268	23.9359	23.9828	24.1824	23.6911	23.5986	1	0	0
LCA_1082	LS25_1181	P	24.1448	24.0306	24.1369	24.8963	24.6841	24.8634	23.3707	23.2291	23.1457	23.8259	24.019	23.7749	1	0	0
LCA_1083	LS25_1182	P	23.544	23.4794	23.566	24.4224	24.3428	24.4977	24.7969	24.7745	24.9104	25.4912	25.8055	25.4277	1	0	0
LCA_1084	LS25_1183	P	21.6673	21.8756	21.7925	22.7223	22.6439	22.8921	24.025	23.9826	24.1917	24.7536	25.2229	24.8011	1	0	0
LCA_1085	LS25_1184	P	23.9967	24.2054	24.1019	24.8415	24.8771	25.0286	24.8177	24.8872	25.0039	25.3942	25.7799	25.5081	1	0	0
LCA_1087	LS25_1186	P	20.0641	20.051	20.0387	20.6367	19.8708	20.1071	20.8764	20.86	20.804	21.4264	20.8516	20.7097	1	0	0
LCA_1091	LS25_1190	P	20.1201	19.9894	20.0783	20.9971	20.2674	20.3723	21.5282	21.8105	21.6704	21.8367	21.6185	21.5929	1	0	0
LCA_1092	LS25_1191	P	21.0394	21.0116	21.0866	21.6828	21.5338	21.4417	22.5107	22.7285	22.6826	23.244	23.1726	22.9339	1	0	0
LCA_1099	LS25_1198	P	17.2523	16.9901	17.5736	17.4522	17.0561	17.5233	17.4621	17.1534	17.5926	17.1283	16.7118	16.7331	1	0	0
LCA_1102	LS25_1201	P	17.8641	17.315	17.7528	18.5283	18.1081	18.2351	14.7554	14.2123	13.609	15.2372	14.8917	15.0248	1	0	0
LCA_1109	LS25_1206	P	19.7418	19.7491	19.9685	19.4641	19.9744	19.6929	13.7509	13.8326	13.6816	14.2353	13.7752	13.9118	1	0	0
LCA_1117	LS25_1214	P	17.5805	17.4807	17.5517	17.826	17.8566	17.401	17.9324	18.158	18.0961	18.2391	17.9266	17.796	1	0	0
LCA_1119	LS25_1216	P	19.2063	18.7612	19.0532	19.0393	18.4631	18.3635	21.0323	21.2068	20.9358	20.8521	20.4526	20.3569	1	0	0
LCA_1122	LS25_1219	P	21.9253	21.8703	21.9861	22.2092	22.0868	21.9234	22.1435	22.1011	22.2841	22.6054	22.1952	22.0882	1	0	0
LCA_1123	LS25_1220	P	16.6537	15.4304	16.071	14.4564	11.1115	18.0263	20.8591	20.5155	20.7279	18.9145	19.153	19.562	1	0	0
LCA_1126	LS25_1223	P	24.2173	24.2906	24.2705	24.0293	24.4737	23.9915	24.7588	24.6189	24.6971	24.7166	24.318	24.396	1	0	0
LCA_1127	LS25_1224	P	21.6982	21.4065	21.5942	21.999	21.8608	21.6803	22.1044	21.9512	21.9905	22.0068	21.7214	21.7571	1	0	0
LCA_1128	LS25_1225	P	24.0749	23.8447	24.0631	23.8535	24.1008	23.6805	24.6386	24.5303	24.6045	24.5821	24.2313	24.2572	1	0	0
LCA_1129	LS25_1226	P	20.4193	20.4359	20.4128	19.79	20.3578	19.9795	21.444	21.2819	21.4433	21.5018	21.2205	21.2354	1	0	0
LCA_1130	LS25_1227	P	19.5467	19.5515	19.5251	18.7925	19.0025	18.5939	20.2752	20.0785	19.804	20.2247	19.9832	19.7819	1	0	0
LCA_1131	LS25_1228	P	17.1156	16.1743	16.7528	16.952	15.9821	14.947	18.4153	18.5494	17.971	18.6658	18.2911	17.9707	1	0	0
LCA_1133	LS25_1230	P	23.5191	23.6282	23.6588	23.0165	22.8687	22.9393	24.2352	24.0404	24.1731	23.8765	23.2845	23.5535	1	0	0
LCA_1134	LS25_1231	P	22.2698	21.8835	22.2724	21.3446	21.2587	21.3224	25.485	25.7262	25.4918	24.6372	24.7324	24.8718	1	0	0
LCA_1135	LS25_1232	P	19.004	16.2234	18.1497	20.0196	17.9519	18.7973	17.7232	17.8212	18.0024	17.5594	17.6009	17.6274	1	0	0
LCA_1137	LS25_1234	P	21.4202	21.2288	21.4483	21.3503	21.2217	21.1393	22.4985	22.2722	22.2568	22.3126	22.0629	22.033	1	0	0
LCA_1138	LS25_1235	P	19.634	19.7079	19.6852	20.3378	19.7423	19.8243	19.8566	19.9801	19.9664	20.3	19.7248	19.7784	1	0	0
LCA_1139	LS25_1236	P	15.9675	15.1394	15.7759	15.0897	15.0578	13.4771	17.3483	17.8793	17.6966	17.3729	16.9948	17.0182	1	0	0
LCA_1140	LS25_1237	P	18.3048	18.6316	18.4945	17.5818	18.0116	17.6618	18.8165	19.0502	19.074	18.5523	17.9293	18.1374	1	0	0
LCA_1146	LS25_1243	P	22.725	22.6719	22.6495	22.1154	22.2864	22.2334	23.4985	23.5761	23.4398	22.5415	22.7469	22.8951	1	0	0
LCA_1147	LS25_1244	P	17.6128	17.9468	17.845	17.7035	18.0422	17.9297	18.2596	18.2813	18.2909	18.4661	18.5852	18.3477	1	0	0
LCA_1152_b	LS25_1249	P	23.2595	22.6008	23.0423	23.4024	22.9612	23.3548	26.9279	27.2933	27.2671	27.0969	26.6263	26.4949	1	0	0
LCA_1154	LS25_1251	P	20.7151	20.7669	20.6776	20.9989	21.1642	21.4131	20.8283	20.9341	20.867	21.2035	21.5387	21.2386	1	0	0
LCA_1157	LS25_1254	P	22.3898	22.2021	22.3789	22.697	23.036	23.0765	23.9428	23.7308	24.0358	24.0966	24.6621	24.3387	1	0	0
LCA_1169	LS25_1265	P	20.7418	20.9156	20.8128	21.7443	21.8211	21.9208	23.8583	23.659	23.9608	24.697	25.013	24.8237	1	0	0
LCA_1173	LS25_1269	P	20.4454	20.183	20.2023	20.8848	20.3836	20.4558	21.5966	21.5958	21.8126	22.9213	22.3807	22.1475	1	0	0
LCA_1179	LS25_1275	P	25.3902	25.4497	25.3809	24.6936	24.9088	24.948	26.7703	26.7336	26.8536	25.6854	25.9364	25.9889	1	0	0
LCA_1188	LS25_1279	P	20.656	20.3317	20.7121	19.3231	19.6554	19.4944	23.0873	23.0154	23.1919	23.1319	22.1762	22.8914	1	0	0
LCA_1215	LS25_1304	P	15.8677	16.0631	15.8851	16.3713	16.1135	16.1436	19.9905	19.8148	20.024	20.6479	20.4907	20.3548	1	0	0
LCA_1218	LS25_1306	P	16.4182	15.671	16.9586	15.8517	13.729	15.116	20.9118	21.1265	21.1942	20.2371	19.8012	19.9675	1	0	0
LCA_1235	LS25_1308	P	19.34	19.2463	19.2057	19.3216	18.9367	18.6318	20.8212	21.3391	21.3568	22.2093	21.7784	21.1668	1	0	0
LCA_1236	LS25_1309	P	24.7894	24.7273	24.719	25.1035	24.4514	24.5437	28.2787	28.3118	28.3021	29.0738	28.598	28.4034	1	0	0
LCA_1237	LS25_1310	P	21.0314	20.9292	20.8856	21.24	19.9648	20.2756	24.1	24.1761	24.0686	24.7517	23.8049	23.7701	1	0	0
LCA_1247	LS25_1319	P	20.7005	20.47	20.7072	20.7228	20.6058	20.7833	21.1038	20.8083	20.5179	21.1218	21.0609	20.9303	1	0	0
LCA_1248	LS25_1320	P	23.9137	23.7714	23.7998	24.213	24.1236	24.1304	24.5081	24.6498	24.6493	24.7548	24.6697	24.4166	1	0	0
LCA_1250	LS25_1322	P	18.9039	18.4896	18.6457	19.6229	19.0795	19.2777	19.2186	20.6384	20.8714	20.0009	19.7703	19.5656	1	0	0
LCA_1251	LS25_1323	P	22.5042	22.2482	22.4516	22.625	22.5361	22.3359	23.2095	23.0934	23.2224	23.3325	23.1979	22.9383	1	0	0
LCA_1257	LS25_1332	P	22.4467	22.5327	22.4021	22.5246	22.923	22.6043	23.4669	23.4661	23.449	23.8521	23.4614	23.5799	1	0	0
LCA_1260	LS25_1335	P	15.7384	15.5394	15.7276	16.1308	15.3986	15.261	19.4304	19.5919	19.4295	19.6766	19.5524	19.3803	1	0	0
LCA_1262	LS25_1337	P	22.0649	22.0928	22.1832	22.291	22.5569	22.5905	23.5945	23.5371	23.5922	23.5896	23.8733	23.6923	1	0	0
LCA_1263	LS25_1338	P	22.5603	22.4995	22.5499	22.5963	22.1729	22.2447	23.7738	23.6368	23.858	23.6599	23.4885	23.5079	1	0	0
LCA_1264	LS25_1339	P	25.5482	25.421	25.4255	25.3443	25.0943	25.1641	25.9063	25.9796	25.9599	25.7525	25.5428	25.4241	1	0	0
LCA_1265	LS25_1340	P	25.1503	25.0254	25.0976	25.2237	24.8431	24.8055	26.3183	26.3055	26.2598	26.4934	26.0723	26.1467	1	0	0
LCA_1271	LS25_1345	P	15.5156	16.5864	16.2888	14.9267	17.1676	16.2463	16.2786	16.0021	16.388	15.4609	15.633	15.8864	1	0	0
LCA_1273	LS25_1347	P	19.3448	19.2203	19.2249	19.5758	19.1837	19.3684	19.2471	19.0986	19.0239	19.521	19.5787	19.245	1	0	0
LCA_1276	LS25_1350	P	20.5577	20.4032	20.5104	20.398	20.1258	19.9961	23.0652	22.8771	23.0165	22.6257	23.0287	23.2445	1	0	0
LCA_1280	LS25_1352	P	22.0378	22.0093	22.0959	22.3579	22.2985	22.1037	20.8502	20.8111	20.8813	20.8245	20.3897	20.4524	1	0	0
LCA_1282	LS25_1354	P	17.3966	17.8127	17.3601	18.2788	17.4871	18.1441	20.6614	20.2822	20.4307	22.0431	21.8515	21.6659	1	0	0
LCA_1287	LS25_1358	P	15.7018	15.027	15.6857	16.5685	15.4553	15.9667	16.3755	17.0378	17.0385	20.082	15.5854	16.7558	1	0	0
LCA_1288	LS25_1359	P	19.5654	19.7877	19.742	19.9619	20.6882	20.6022	17.6882	17.3876	17.6561	17.5029	17.067	17.2127	1	0	0
LCA_1290	LS25_1361	P	22.4415	21.368	21.7259	23.1301	21.6245	22.2745	22.2448	22.3717	22.3469	22.6237	22.5206	22.2348	1	0	0
LCA_1291	LS25_1362	P	19.6171	19.3111	19.695	20.2976	19.8036	20.3454	20.6169	21.093	21.2334	20.3637	20.8242	20.7628	1	0	0
LCA_1298	LS25_1369	P	23.8416	23.7874	23.8895	23.3784	23.2314	23.3751	24.4558	24.4761	24.5244	24.1549	23.7613	23.9882	1	0	0
LCA_1299	LS25_1370	P	18.0788	17.7218	18.0971	17.5977	18.0965	17.6522	21.5447	21.2086	21.299	21.1214	21.2073	21.4533	1	0	0
LCA_1307	LS25_1378	P	21.3279	21.0007	21.1086	21.2909	20.6694	21.2741	23.1832	23.7191	23.8421	23.4185	22.995	22.7906	1	0	0
LCA_1311	LS25_1385	P	18.2676	17.2777	18.4194	17.3584	16.4053	17.3279	19.0546	19.098	18.9211	18.9524	19.1638	19.1476	1	0	0
LCA_1317	LS25_1391	P	23.6811	23.6768	23.7266	23.3938	23.4631	23.9223	23.8207	22.6565	22.576	22.9946	23.7076	24.0913	1	0	0
LCA_1321	LS25_1395	P	24.3239	24.3016	24.1415	25.2881	24.7781	24.8098	24.6206	24.4429	24.5979	24.6812	25.134	24.8449	1	0	0
LCA_1325	LS25_1398	P	19.115	19.1403	19.0038	18.7933	19.0415	18.6414	18.6421	18.4398	18.8218	18.364	18.4278	18.3348	1	0	0
LCA_1329	LS25_1402	P	22.7526	22.6634	22.6428	22.8496	22.7718	22.5683	23.2842	23.355	23.4348	23.3832	22.9963	23.1361	1	0	0
LCA_1333	LS25_1406	P	17.3028	15.771	16.1121	17.4399	15.2046	20.9184	11.2851	10.8517	10.4475	11.3684	10.8195	11.1749	1	0	0
LCA_1337	LS25_1410	P	18.584	18.5762	18.4467	19.0999	18.1095	17.8811	15.6451	16.5581	15.0543	16.5525	16.4084	15.8995	1	0	0
LCA_1343	LS25_1416	P	21.8534	21.3741	21.9292	20.6894	20.8475	20.7108	25.6067	25.4833	25.5972	24.5226	24.6906	24.8536	1	0	0
LCA_1344	LS25_1417	P	16.6356	16.6172	16.6237	16.7814	16.9921	16.663	16.421	16.9566	16.7252	16.6112	16.5014	16.5786	1	0	0
LCA_1345	LS25_1418	P	21.2122	21.0011	21.1608	20.617	20.5675	20.6922	22.0556	22.2063	22.2344	21.3697	21.5872	21.5776	1	0	0
LCA_1350	LS25_1423	P	19.9656	20.0163	19.9993	20.2332	20.6241	20.8191	20.091	20.321	20.528	19.7467	19.91	20.1467	1	0	0
LCA_1351	LS25_1424	P	17.6656	17.8195	17.7538	17.8031	18.555	18.4452	19.7705	18.8695	19.0853	19.6729	20.0889	19.9409	1	0	0
LCA_1355	LS25_1428	P	23.5269	23.2365	23.3714	23.5641	23.7491	23.7462	23.8315	23.8483	23.7886	24.1193	23.9469	23.8589	1	0	0
LCA_1357	LS25_1431	P	23.588	23.4626	23.4914	23.2435	23.3578	23.2829	24.0495	23.9687	24.0037	23.5317	23.6202	23.6186	1	0	0
LCA_1363	LS25_1437	P	15.7801	15.7576	15.859	15.6656	14.578	14.6199	18.4149	18.3853	18.4447	17.6948	18.4189	17.8217	1	0	0
LCA_1364	LS25_1438	P	14.6448	13.5776	14.3452	16.4609	14.8316	15.5093	19.1777	19.0267	19.2865	20.3694	20.5127	20.224	1	0	0
LCA_1365	LS25_1439	P	15.0054	13.6658	13.6936	16.1533	14.6423	21.0688	17.1584	17.8202	17.2166	17.3751	17.0771	17.5733	1	0	0
LCA_1366	LS25_1440	P	18.2627	17.7286	18.0751	17.8369	17.0159	17.1947	20.1722	20.1626	19.6931	19.3685	19.4249	19.1754	1	0	0
LCA_1367	LS25_1441	P	16.0616	16.0064	16.0696	15.3343	15.5076	17.2534	20.1544	20.4435	19.9102	19.3246	19.4854	19.4745	1	0	0
LCA_1369	LS25_1443	P	18.6	18.0996	18.3657	18.0835	18.5575	18.3062	20.7724	20.359	20.6253	20.2829	20.9585	21.0566	1	0	0
LCA_1372	LS25_1446	P	21.4025	21.1023	21.4287	20.6485	20.8957	20.6759	22.8358	22.9848	22.9773	22.3478	22.2813	22.424	1	0	0
LCA_1373	LS25_1447	P	17.6456	17.5721	17.6341	17.3979	17.3709	16.9681	17.7743	17.6425	17.3764	17.1765	17.0202	17.2415	1	0	0
LCA_1374	LS25_1448	P	20.21	20.203	20.2205	20.0496	19.8031	19.5713	20.6901	20.6335	20.4019	20.7182	20.5156	20.6252	1	0	0
LCA_1375	LS25_1449	P	20.6423	20.7783	20.5662	20.1077	19.9731	19.9077	21.8748	21.8322	21.8975	21.52	21.3923	21.3533	1	0	0
LCA_1376	LS25_1450	P	19.3568	19.1499	19.2562	19.1049	18.4464	18.5392	20.4606	20.2432	20.2755	20.2489	20.0652	19.9543	1	0	0
LCA_1381	LS25_1454	P	19.2788	19.0108	19.3357	19.7734	19.6609	19.4999	18.9249	19.2828	19.1115	19.0755	19.019	19.2076	1	0	0
LCA_1384	LS25_1457	P	20.4281	19.9483	20.3509	20.7791	20.3031	20.1856	21.4716	21.4699	21.4265	22.0596	22.0882	21.8511	1	0	0
LCA_1385	LS25_1458	P	22.6187	22.3972	22.6889	21.1886	21.9481	21.7225	25.6599	25.6197	25.7103	24.3879	24.7111	24.9029	1	0	0
LCA_1386	LS25_1459	P	17.1252	16.816	17.0574	15.9529	15.9537	16.2057	18.4044	18.6246	18.6045	17.5244	17.9264	17.7418	1	0	0
LCA_1389	LS25_1462	P	17.9854	17.5349	17.7041	17.4939	17.365	16.9436	19.4224	19.3689	19.255	18.7108	18.7981	18.869	1	0	0
LCA_1392	LS25_1465	P	19.4978	19.6577	19.7382	18.3204	19.5625	19.0286	20.3916	20.4427	20.5883	19.4506	19.5376	19.4571	1	0	0
LCA_1393	LS25_1466	P	20.3418	20.1884	20.3179	19.6985	19.8586	19.5923	18.5707	18.6069	18.848	18.3635	17.6567	18.1492	1	0	0
LCA_1394	LS25_1467	P	18.1032	18.2086	17.8679	17.5038	16.6922	17.036	19.0079	19.171	19.0442	18.5602	18.5966	18.2824	1	0	0
LCA_1395	LS25_1468	P	21.5028	21.568	21.5101	21.4391	21.1651	21.1527	23.4076	23.5269	23.5253	23.6885	22.8969	23.0518	1	0	0
LCA_1396	LS25_1469	P	23.1164	22.6339	23.028	23.1092	22.5993	22.5305	25.0752	24.9998	25.0945	25.3505	24.7327	24.7511	1	0	0
LCA_1398	LS25_1471	P	22.0133	21.8186	21.9949	22.9033	21.7868	21.6826	23.2012	23.3085	23.2864	23.8873	22.8798	22.8277	1	0	0
LCA_1399	LS25_1472	P	19.826	19.1686	19.9002	21.5963	20.4255	20.583	21.3254	21.1377	21.4424	23.3318	23.2398	23.142	1	0	0
LCA_1400	LS25_1473	P	23.9509	24.2673	24.079	24.2802	24.2517	24.2312	24.6888	24.6403	24.7051	24.7855	24.9859	25.2478	1	0	0
LCA_1403	LS25_1476	P	20.1987	20.1638	20.0711	20.6481	20.3195	20.7672	19.1911	19.2131	19.1071	19.746	19.5602	19.6403	1	0	0
LCA_1405	LS25_1478	P	20.1181	18.9378	19.2926	20.3399	19.3364	20.2209	18.686	18.8869	18.8297	19.0228	19.0815	19.3347	1	0	0
LCA_1406	LS25_1479	P	20.9631	20.855	20.9241	21.0563	20.82	20.7527	20.7192	20.7414	20.9119	20.5056	20.2289	20.3186	1	0	0
LCA_1407	LS25_1480	P	21.9513	22.0723	22.025	20.9742	21.5196	21.6105	22.8495	22.7974	22.7794	22.3119	22.4542	22.3698	1	0	0
LCA_1411	LS25_1485	P	20.683	20.4958	20.6122	20.5818	20.32	20.2654	21.7542	21.7793	21.8351	22.0442	21.2384	21.2849	1	0	0
LCA_1415	LS25_1489	P	18.1095	17.838	18.1046	17.4715	18.3152	18.2421	19.1836	19.0511	19.0326	18.8619	19.1841	19.0079	1	0	0
LCA_1421	LS25_1495	P	23.4758	23.5977	23.5068	23.0905	23.1188	23.0214	23.6052	23.5525	23.6152	23.2167	23.187	22.9332	1	0	0
LCA_1422	LS25_1496	P	14.3423	14.5873	15.3733	13.5479	13.7241	12.6771	20.2899	20.1181	19.8675	18.9885	18.954	19.602	1	0	0
LCA_1427	LS25_1500	P	18.6448	18.8488	18.8086	17.8672	18.4268	18.2298	21.2985	20.8201	21.2406	19.8507	19.9314	20.3242	1	0	0
LCA_1436	LS25_1510	P	21.6984	21.4817	21.646	21.8067	21.1086	21.0878	22.4483	22.5163	22.5346	22.5444	22.1391	22.0759	1	0	0
LCA_1437	LS25_1511	P	19.3792	19.2981	19.5747	19.4495	19.1555	18.9822	21.5931	21.6822	21.4226	21.4957	21.1258	21.1034	1	0	0
LCA_1439	LS25_1513	P	18.6867	18.5227	18.6043	19.5257	19.2284	19.1401	19.8957	19.9715	19.9388	20.3645	20.5149	20.3707	1	0	0
LCA_1440	LS25_1514	P	21.7937	21.6887	21.7495	21.4082	21.8919	21.5859	21.8104	21.9822	21.8699	21.3221	21.0199	21.1089	1	0	0
LCA_1444	LS25_1518	P	16.0202	15.8763	15.8148	16.7502	16.3112	15.7431	18.7459	18.7375	18.9211	19.5679	19.1872	18.9212	1	0	0
LCA_1450	LS25_1524	P	17.7859	17.9526	17.8184	18.9597	18.9938	18.663	20.3606	20.9246	20.4262	21.2567	21.33	20.8647	1	0	0
LCA_1454	LS25_1528	P	15.9004	16.0625	15.9333	15.7952	15.6581	15.3837	17.3321	17.2499	17.167	16.8652	16.9754	16.9506	1	0	0
LCA_1462	LS25_1536	P	25.2089	25.2405	25.1622	24.6923	24.9881	24.8043	26.2912	26.2958	26.2767	25.5298	25.6109	25.7659	1	0	0
LCA_1463	LS25_1537	P	26.9194	26.1901	26.8262	27.139	26.7781	26.7823	25.826	26.1511	26.204	25.4767	25.7242	25.6051	1	0	0
LCA_1465	LS25_1539	P	22.961	22.8208	22.8906	23.3879	23.3263	23.5366	23.2105	23.22	23.2749	23.4357	23.3048	23.3034	1	0	0
LCA_1466	LS25_1540	P	19.3344	19.0299	19.2258	20.5321	19.2205	19.1347	19.4451	19.4925	19.555	20.7731	20.1584	19.732	1	0	0
LCA_1467	LS25_1541	P	21.7844	22.5373	22.1054	21.8055	21.6576	21.3605	21.9395	22.2088	22.2586	19.5873	19.591	20.9568	1	0	0
LCA_1468	LS25_1542	P	16.0571	16.4191	16.3499	16.9306	16.2357	16.2144	16.5985	16.3252	16.2669	16.9155	16.5876	16.4306	1	0	0
LCA_1469	LS25_1543	P	20.6366	20.7129	20.5954	20.6156	21.0031	20.6522	21.804	22.1256	22.1693	21.8787	21.8412	21.7449	1	0	0
LCA_1472	LS25_1546	P	20.2184	20.4504	20.4542	20.2071	20.2806	20.1127	20.8167	20.6158	20.9399	20.5861	20.4814	20.7625	1	0	0
LCA_1479	LS25_1553	P	16.5226	16.3152	16.4851	16.3097	16.3115	16.1231	19.1547	19.3554	19.4158	19.424	18.8138	18.8544	1	0	0
LCA_1481	LS25_1555	P	15.9562	16.9746	16.3237	15.6527	16.7989	16.3803	22.0053	22.0107	22.0209	22.0846	22.1932	22.3311	1	0	0
LCA_1492	LS25_1564	P	16.7195	16.7303	16.7837	16.7336	17.1307	17.1734	17.2865	17.0257	16.8903	16.7568	16.6897	16.8786	1	0	0
LCA_1496	LS25_1568	P	17.8812	17.1517	17.9124	17.2903	15.9392	15.7768	24.0643	23.8364	23.4277	23.9596	23.2025	22.9169	1	0	0
LCA_1497	LS25_1569	P	14.289	13.3208	14.0796	13.074	10.7009	4.32193	23.6728	23.6208	23.3519	23.3745	22.5223	22.3396	1	0	0
LCA_1507	LS25_1576	P	25.0125	25.0708	25.0099	24.5704	24.8641	24.8481	24.6803	24.9814	25.2323	24.3319	25.0099	24.8471	1	0	0
LCA_1511	LS25_1593	P	14.4342	14.0727	13.7868	13.4154	12.4533	11.334	19.1525	18.9562	18.9884	16.5426	17.7847	18.0158	1	0	0
LCA_1513	LS25_1595	P	20.6501	20.9325	20.651	20.7534	21.0653	21.4524	17.646	17.763	17.7833	17.329	17.06	16.9916	1	0	0
LCA_1515	LS25_1597	P	18.0317	17.9306	18.1606	17.92	18.0602	17.7973	21.1253	20.955	21.1647	21.2757	21.0777	21.3153	1	0	0
LCA_1516	LS25_1598	P	19.663	19.7186	19.7409	20.1049	20.1225	20.1227	20.5416	20.6236	20.5955	20.0538	19.9834	20.1889	1	0	0
LCA_1519	LS25_1602	P	16.5716	16.4043	16.3609	15.8993	15.6307	15.2934	15.0576	15.3381	14.9445	16.3447	15.6849	15.4351	1	0	0
LCA_1520	LS25_1603	P	22.4965	22.4162	22.391	22.4947	22.2026	22.2602	24.6072	24.5708	24.5145	24.4574	24.2806	24.3288	1	0	0
LCA_1521	LS25_1604	P	19.5309	19.4574	19.5929	19.3189	19.4008	19.521	20.2234	20.1453	20.3492	20.498	20.271	20.4133	1	0	0
LCA_1522	LS25_1605	P	22.9242	22.8756	22.8915	23.4977	23.321	23.6564	24.7433	24.5582	24.8116	24.5879	24.9439	25.1066	1	0	0
LCA_1526	LS25_1609	P	17.3427	17.408	17.5533	18.1839	18.2139	18.0587	19.1201	18.9711	18.8281	18.8535	18.546	18.9039	1	0	0
LCA_1527	LS25_1610	P	26.4165	26.0782	26.3642	26.2986	25.5449	25.6209	27.158	27.1817	27.1835	26.7615	26.2712	26.5268	1	0	0
LCA_1534	LS25_1617	P	22.9158	23.1331	22.9262	22.9096	22.7065	22.5746	20.561	20.6767	20.8508	20.6325	20.1734	20.5049	1	0	0
LCA_1535	LS25_1618	P	23.5541	23.6612	23.465	23.8204	24.0291	24.3419	22.9643	22.8399	23.0454	22.9781	23.1586	23.3364	1	0	0
LCA_1544	LS25_1626	P	22.0879	22.0489	21.9603	22.3756	22.3026	22.3464	21.846	22.1127	22.1332	21.9011	21.9788	21.7427	1	0	0
LCA_1545	LS25_1627	P	19.7643	19.5561	19.7974	19.8713	20.0401	19.8295	21.4535	21.2751	21.4323	21.5085	21.511	21.4434	1	0	0
LCA_1546	LS25_1628	P	23.5647	23.6505	23.6709	23.8572	23.875	23.7622	23.7381	23.7505	23.7987	23.7992	24.0104	23.8646	1	0	0
LCA_1547	LS25_1629	P	23.5956	23.5356	23.5941	23.8654	23.9173	23.8577	23.5397	23.6937	23.7021	23.6267	23.9241	23.6297	1	0	0
LCA_1548	LS25_1630	P	20.4764	20.627	20.6678	20.7935	21.2724	20.6482	21.7103	21.4002	21.7659	21.8075	21.7716	21.7076	1	0	0
LCA_1550	LS25_1633	P	15.1523	14.1021	14.6795	15.7409	13.7351	14.1348	16.2003	16.4575	15.9554	17.5405	16.5592	16.3387	1	0	0
LCA_1551	LS25_1634	P	20.0228	19.9001	20.0058	19.9245	19.4794	19.7697	18.6372	18.7637	18.8738	18.3259	18.195	18.2713	1	0	0
LCA_1552	LS25_1635	P	19.701	19.5364	19.6957	19.4608	18.9644	18.8947	20.1008	20.2828	20.3777	19.6929	19.2463	19.5269	1	0	0
LCA_1555	LS25_1639	P	21.5492	21.3632	21.5192	21.6539	22.0316	21.5204	23.2093	23.1137	23.1808	23.0275	23.1894	23.1587	1	0	0
LCA_1556	LS25_1640	P	19.3867	19.3185	19.7607	20.6831	20.6057	20.0407	20.7476	20.7082	20.6914	20.9738	21.068	20.867	1	0	0
LCA_1557	LS25_1641	P	20.5878	20.2328	20.5015	20.6245	19.995	19.7802	22.8625	22.8508	22.7338	22.6929	21.7063	22.0963	1	0	0
LCA_1559	LS25_1643	P	20.6051	20.1756	20.6543	19.9549	20.4065	20.2122	20.581	20.525	20.7318	19.6494	19.6189	19.9451	1	0	0
LCA_1561	LS25_1645	P	25.4527	25.4384	25.3539	24.6055	24.7567	25.0768	26.3279	26.531	26.4898	25.7653	25.541	25.6747	1	0	0
LCA_1566	LS25_1651	P	13.2645	13.2515	14.2604	13.7875	13.7878	10.6701	18.7617	18.3343	18.3085	18.8175	18.6371	18.5655	1	0	0
LCA_1567	LS25_1652	P	21.4337	21.3269	21.2998	20.8931	20.5072	20.7552	22.1716	22.0527	22.1013	21.4878	21.3227	21.2913	1	0	0
LCA_1568	LS25_1653	P	18.2551	18.0726	18.0126	17.6593	17.0815	17.0774	19.3188	19.2423	18.9713	19.9833	19.9663	19.8138	1	0	0
LCA_1569	LS25_1654	P	19.9199	20.1103	19.993	19.2775	19.6819	20.021	21.3518	21.4903	21.5363	21.5638	21.5315	21.5159	1	0	0
LCA_1570	LS25_1655	P	20.6028	20.589	20.5261	21.3856	21.0364	21.1001	21.5092	21.5002	21.572	21.8107	21.6917	21.7919	1	0	0
LCA_1571	LS25_1656	P	19.2228	19.2585	19.2097	19.1215	18.3465	18.2643	20.1195	20.2384	20.103	20.0829	19.8252	19.9557	1	0	0
LCA_1572	LS25_1657	P	17.5174	17.1729	17.524	17.6015	18.1534	17.4689	19.2224	18.9593	19.16	18.6123	19.2088	19.0474	1	0	0
LCA_1573	LS25_1658	P	20.8933	20.7964	20.8292	20.7758	20.8007	20.4953	20.7987	20.9075	20.9644	20.5446	20.1557	20.3404	1	0	0
LCA_1574	LS25_1659	P	19.8582	19.8477	19.8423	20.1013	20.2673	20.0881	20.8485	20.9192	20.8923	21.0942	20.958	20.8507	1	0	0
LCA_1587	LS25_1671	P	18.3709	18.5142	18.2984	18.6726	18.282	18.2552	19.6097	19.7173	19.9097	20.1013	19.7368	19.6525	1	0	0
LCA_1588	LS25_1672	P	20.6077	20.1243	20.5587	20.3411	19.918	20.3175	22.861	22.9809	22.8736	22.6513	22.4373	22.6582	1	0	0
LCA_1590	LS25_1674	P	20.4769	20.5881	20.481	20.0901	20.541	20.4468	21.7433	21.6789	21.78	21.4475	21.2667	21.4731	1	0	0
LCA_1592	LS25_1678	P	16.275	15.4163	16.1575	15.2757	12.9536	14.9599	17.9728	17.7606	17.9541	17.8225	17.0184	17.3315	1	0	0
LCA_1594	LS25_1682	P	21.5524	21.5522	21.5937	21.1641	20.9873	21.048	22.7561	22.8394	22.7665	22.1244	21.6379	21.9138	1	0	0
LCA_1595	LS25_1683	P	19.7529	19.7613	19.5534	19.2261	19.4907	19.2403	19.8396	19.986	19.8879	19.5589	19.5825	19.2769	1	0	0
LCA_1596	LS25_1684	P	16.4138	15.6119	16.255	15.4984	15.507	14.9699	18.5377	18.662	18.5227	18.1073	17.639	17.7602	1	0	0
LCA_1597	LS25_1685	P	21.4587	21.2542	21.4754	20.9262	21.2527	20.9785	23.0634	23.0154	22.9146	22.9988	22.6332	22.6649	1	0	0
LCA_1598	LS25_1686	P	20.0649	19.863	20.0765	19.8896	19.8826	19.6137	21.17	20.9383	20.9735	21.5654	20.7919	21.0444	1	0	0
LCA_1600	LS25_1688	P	20.1505	19.9468	19.8663	20.1976	19.5302	19.5578	20.2448	20.4873	20.3541	20.7751	19.8119	19.7125	1	0	0
LCA_1606	LS25_1694	P	25.6639	25.3791	25.5201	25.1828	25.0311	25.0441	26.8188	26.941	26.9066	26.6558	26.3464	26.4989	1	0	0
LCA_1608	LS25_1696	P	15.7249	15.8248	15.7575	16.4146	16.3455	15.8043	18.9172	18.8686	18.7926	19.5329	18.6752	18.7817	1	0	0
LCA_1613	LS25_1701	P	19.8917	19.9452	19.8391	20.1425	19.392	19.7415	21.0886	21.1956	21.2088	21.5006	21.1756	21.085	1	0	0
LCA_1615	LS25_1703	P	22.0593	21.9914	21.9491	21.8294	20.8162	20.65	23.624	23.6167	23.6081	23.6487	22.0334	22.5109	1	0	0
LCA_1616	LS25_1704	P	20.7618	20.8815	20.7347	20.5908	20.3518	20.2042	20.5415	20.5792	20.781	20.529	19.9117	20.1469	1	0	0
LCA_1619	LS25_1707	P	20.5389	20.1849	20.4133	20.0483	19.0034	19.2394	22.0844	22.1875	21.9071	21.5763	21.6385	21.5863	1	0	0
LCA_1627	LS25_1714	P	23.7117	23.2016	23.6431	23.9013	23.3713	23.2108	25.2323	25.0645	25.209	25.3885	24.7986	24.8725	1	0	0
LCA_1628	LS25_1715	P	21.3121	21.161	21.2196	22.0122	21.7721	21.4993	22.5971	22.5815	22.7186	23.0828	22.756	22.7575	1	0	0
LCA_1629	LS25_1716	P	23.9271	24.0024	23.9924	24.0582	24.8952	24.3434	23.9348	23.8237	23.9334	23.572	23.27	23.3265	1	0	0
LCA_1631	LS25_1718	P	18.208	18.0257	18.0302	17.9747	17.6771	17.3362	22.0715	21.9338	22.0979	22.2571	21.9129	21.8118	1	0	0
LCA_1635	LS25_1722	P	21.0503	21.0234	21.0523	20.8242	20.8559	20.7537	22.2142	21.8969	22.0729	22.5117	22.3404	22.2919	1	0	0
LCA_1646	LS25_1728	P	22.9717	22.6971	22.8624	23.1707	22.5352	23.065	24.2244	24.4157	24.4486	24.5066	24.3525	24.1813	1	0	0
LCA_1648	LS25_1731	P	21.4331	20.8985	21.318	20.6473	20.2586	20.2792	23.1771	23.1445	23.1489	22.6914	22.3458	22.5204	1	0	0
LCA_1651	LS25_1734	P	21.2812	21.3506	21.2468	21.3211	21.3098	20.9223	22.6716	22.4659	22.428	22.3788	22.2797	22.5453	1	0	0
LCA_1653	LS25_1736	P	18.0807	18.2466	18.0098	18.8007	17.2491	17.4161	18.5435	18.2783	18.3814	19.613	17.2894	15.7489	1	0	0
LCA_1658	LS25_1741	P	22.4765	22.5605	22.485	22.3621	22.3821	22.32	23.5644	23.5391	23.6172	23.4744	23.4204	23.3797	1	0	0
LCA_1662	LS25_1745	P	18.9622	19.1295	18.9647	18.1934	18.6647	18.6594	18.3649	18.2428	18.4002	17.8534	18.1082	18.3424	1	0	0
LCA_1663	LS25_1746	P	17.9619	18.2299	18.2523	17.3585	17.6254	17.5519	18.8056	18.8056	18.9832	18.0805	18.1346	18.055	1	0	0
LCA_1664	LS25_1747	P	23.2022	23.1453	23.1689	23.9038	23.0568	23.1528	23.253	23.2684	23.4675	24.6241	23.7457	24.0647	1	0	0
LCA_1666	LS25_1755	P	26.6506	26.5622	26.5071	26.6557	26.1643	26.2821	27.9078	27.9446	27.8798	28.1093	27.4793	27.4662	1	0	0
LCA_1667	LS25_1756	P	24.673	24.7713	24.6863	24.7529	24.3855	24.3383	25.8654	25.9908	25.9972	26.1568	25.6754	25.6565	1	0	0
LCA_1668	LS25_1757	P	19.3856	19.0348	19.5088	19.988	19.675	19.1883	20.2716	20.352	20.2779	20.3576	20.5737	20.3971	1	0	0
LCA_1671	LS25_1760	P	24.6701	24.5345	24.5804	24.6777	24.2353	24.1034	25.4987	25.6987	25.7033	25.7572	25.1475	25.1474	1	0	0
LCA_1672	LS25_1761	P	24.1537	24.1814	24.0866	24.0053	23.8021	23.705	24.5977	24.8237	24.92	24.8618	24.1614	24.2753	1	0	0
LCA_1674	LS25_1763	P	21.8763	21.5558	21.7556	21.771	21.673	21.6821	21.7545	21.734	21.7494	21.4973	20.9457	21.0347	1	0	0
LCA_1679	LS25_1768	P	17.2809	17.2747	17.3157	16.8973	16.858	16.6024	18.9004	19.0166	19.1278	19.0683	18.6562	18.6116	1	0	0
LCA_1681	LS25_1770	P	19.4037	19.6077	19.4021	19.3629	19.5832	19.3788	21.1807	21.1921	21.302	21.418	21.1708	21.1364	1	0	0
LCA_1682	LS25_1771	P	15.9775	15.8385	16.0408	15.4373	16.5806	16.3099	16.8295	16.4246	16.6195	17.0983	16.9382	16.9431	1	0	0
LCA_1685	LS25_1774	P	22.9601	22.852	22.9833	22.5457	22.7002	22.6623	23.1865	23.2024	23.1813	22.6843	23.0678	23.0258	1	0	0
LCA_1686	LS25_1775	P	17.34	17.0579	16.8003	17.0103	16.8081	16.5948	25.2274	25.197	25.5093	24.8646	24.9714	25.1372	1	0	0
LCA_1688	LS25_1776	P	25.0229	24.9676	25.0398	24.9447	24.6808	25.0022	25.0858	25.0614	25.2666	25.1314	25.2463	25.3217	1	0	0
LCA_1693	LS25_1784	P	16.3865	16.1445	16.3832	17.3311	16.6603	16.6404	17.6594	17.5786	18.0706	18.202	18.1164	17.9778	1	0	0
LCA_1696	LS25_1787	P	13.3185	14.2	13.1774	11.4692	13.8188	12.2193	19.5647	20.2636	19.578	18.2652	17.4146	17.394	1	0	0
LCA_1701	LS25_1791	P	12.7453	11.92	13.5216	12.9609	14.5797	13.2354	19.9879	19.8222	20.1718	20.5658	20.7777	20.3618	1	0	0
LCA_1710	LS25_1799	P	21.8808	21.9974	21.9492	21.8661	22.4052	22.5441	20.64	20.4714	20.4296	20.3968	22.2625	21.5764	1	0	0
LCA_1711	LS25_1800	P	21.4767	21.4414	21.5053	21.7102	22.0551	22.2343	21.6147	21.5219	21.5472	21.5872	23.1966	22.6951	1	0	0
LCA_1715	LS25_1804	P	21.0767	21.1731	21.1379	21.3866	21.6516	21.5913	20.2956	20.0379	20.3835	20.3868	20.6264	20.6968	1	0	0
LCA_1716	LS25_1805	P	15.0194	14.2015	14.6104	16.0289	14.8578	15.9006	21.0264	20.8005	20.874	20.1927	20.2756	20.6794	1	0	0
LCA_1721	LS25_1816	P	23.9989	24.1633	24.0481	23.8403	24.0452	23.7201	24.7105	24.5671	24.7713	24.6939	24.198	24.3812	1	0	0
LCA_1722	LS25_1817	P	23.8946	24.0133	23.9139	23.9438	23.7719	23.4867	25.5805	25.5526	25.5671	25.8177	25.114	25.2794	1	0	0
LCA_1731	LS25_1825	P	16.6923	13.4064	16.639	16.6509	16.3062	16.8382	22.453	22.7139	22.6627	22.0449	22.4276	22.3274	1	0	0
LCA_1738	LS25_1830	P	23.0135	22.9472	22.8961	23.0891	22.7791	22.7894	24.3777	24.31	24.4601	24.5074	23.9617	24.091	1	0	0
LCA_1739	LS25_1831	P	23.9537	23.8345	23.9172	24.791	24.0357	24.049	24.3559	24.2646	24.3872	25.1206	24.4572	24.4275	1	0	0
LCA_1740	LS25_1832	P	23.8317	23.559	23.7504	23.9197	23.397	23.6581	24.3689	24.6805	24.6123	24.8152	24.1796	24.1816	1	0	0
LCA_1741	LS25_1833	P	23.6789	23.019	23.4157	24.0273	23.3178	23.1901	24.293	24.4603	24.4069	24.7157	24.2028	24.2443	1	0	0
LCA_1743	LS25_1835	P	22.4309	22.3478	22.3008	22.9089	21.8723	22.0901	22.6079	23.17	23.093	23.6273	22.763	22.4627	1	0	0
LCA_1744	LS25_1836	P	23.1854	23.0914	23.0784	23.8028	23.4229	23.3889	24.6874	24.6997	24.6601	25.3228	25.167	24.9006	1	0	0
LCA_1745	LS25_1837	P	14.6798	14.0893	14.7441	14.2172	13.2475	12.2557	16.6823	16.5563	16.3093	17.1146	16.95	16.7127	1	0	0
LCA_1746	LS25_1838	P	23.8778	23.854	23.7783	23.8526	23.516	23.6463	24.9345	24.8484	24.8663	25.0299	24.4766	24.4345	1	0	0
LCA_1747	LS25_1839	P	22.2226	21.4947	22.0428	22.7046	21.428	22.1825	21.9055	21.6584	21.5682	22.4916	21.7527	21.7839	1	0	0
LCA_1748	LS25_1840	P	25.3832	24.9037	25.2942	25.6828	25.0894	25.0599	25.8126	25.8631	25.9057	26.1673	25.6154	25.6096	1	0	0
LCA_1749	LS25_1841	P	23.2382	22.8213	23.1946	23.5033	23.0268	22.9228	25.1823	25.1024	25.2835	25.4006	24.7855	24.8915	1	0	0
LCA_1750	LS25_1842	P	24.8266	24.9019	24.8179	24.8699	24.4434	24.4705	25.3677	25.2746	25.3252	25.4765	24.8869	25.1483	1	0	0
LCA_1751	LS25_1843	P	24.408	24.3067	24.4112	24.4977	24.2324	24.2547	24.877	24.7934	24.6081	24.9739	24.4685	24.6723	1	0	0
LCA_1752	LS25_1844	P	25.6416	25.4763	25.5457	25.7552	25.2391	25.2731	26.2896	26.2673	26.3675	26.6264	25.976	26.0153	1	0	0
LCA_1753	LS25_1845	P	19.4464	19.5512	19.6086	20.4852	19.246	18.5973	22.7628	22.8501	22.957	23.2413	22.4633	22.5418	1	0	0
LCA_1754	LS25_1846	P	23.4044	23.0789	23.262	23.6967	22.8475	22.8557	24.0034	23.9742	23.9233	24.244	23.6389	23.641	1	0	0
LCA_1755	LS25_1847	P	22.0763	21.8037	22.0057	22.3058	21.8278	21.4371	22.6982	22.7822	22.5517	22.8968	22.3121	22.6057	1	0	0
LCA_1756	LS25_1848	P	23.8445	23.5451	23.4954	24.1517	23.4187	23.1712	24.2806	23.8611	23.9679	24.5498	24.0661	24.0879	1	0	0
LCA_1757	LS25_1849	P	23.9801	24.2027	23.9704	23.9302	23.9259	23.7122	24.7096	24.6488	24.7367	24.8814	24.3269	24.4481	1	0	0
LCA_1758	LS25_1850	P	25.447	25.0941	25.1894	25.7058	25.0576	25.0107	25.866	25.7923	25.8332	26.243	25.7718	25.8375	1	0	0
LCA_1759	LS25_1851	P	23.4698	23.575	23.4421	23.5734	23.1978	23.1662	25.6801	25.4559	25.6652	25.9752	25.4619	25.5848	1	0	0
LCA_1760	LS25_1852	P	24.0653	23.7805	24.0075	24.548	23.9782	23.8105	24.6573	24.6164	24.6922	25.177	24.8043	24.7509	1	0	0
LCA_1761	LS25_1853	P	24.5285	24.1819	24.3212	24.795	24.2105	24.126	26.0335	26.1109	26.0466	26.2274	25.6346	25.6672	1	0	0
LCA_1762	LS25_1854	P	23.9999	23.9245	23.9436	24.1009	23.6578	23.6032	24.5552	24.6871	24.6445	24.9091	24.3214	24.3964	1	0	0
LCA_1763	LS25_1855	P	24.7339	24.6882	24.6959	24.8323	24.4888	24.2356	25.9143	25.9892	26.0094	26.2422	25.6256	25.7149	1	0	0
LCA_1764	LS25_1856	P	24.8323	24.654	24.6099	24.8355	24.3097	24.2662	25.8509	25.9199	25.9104	26.0986	25.4207	25.4504	1	0	0
LCA_1765	LS25_1857	P	24.3676	24.2554	24.2278	24.4313	24.11	23.9924	25.2152	25.0721	25.116	25.2395	24.5789	24.8457	1	0	0
LCA_1766	LS25_1858	P	20.3891	20.3967	20.3191	20.5346	20.6744	21.0116	18.1903	19.1724	18.6743	18.5176	19.195	18.5913	1	0	0
LCA_1768	LS25_1859	P	26.9582	26.8931	26.9077	27.0643	26.7858	26.6971	28.172	28.134	28.2289	28.4897	28.0695	28.0647	1	0	0
LCA_1769	LS25_1860	P	24.4968	24.2048	24.3768	24.9105	24.0943	24.0366	25.944	25.9839	25.9927	26.103	25.4828	25.6285	1	0	0
LCA_1770	LS25_1861	P	23.2988	22.9333	23.1977	23.4674	22.9951	23.1497	23.2579	23.2671	23.3243	23.5734	23.2285	23.4474	1	0	0
LCA_1774	LS25_1864	P	25.0604	25.0188	25.0307	25.4505	25.0682	25.0887	26.0925	26.0094	26.0915	26.4078	26.1052	26.0726	1	0	0
LCA_1775	LS25_1865	P	24.6711	24.4621	24.6293	25.0337	24.6016	24.5798	25.7919	25.7233	25.8045	26.0976	25.9485	25.8377	1	0	0
LCA_1776	LS25_1866	P	21.6718	21.3399	21.4578	21.7141	21.3975	21.7831	21.3219	21.4084	21.2883	21.4997	21.6813	21.4921	1	0	0
LCA_1778	LS25_1868	P	19.7468	20.1027	19.9182	20.152	20.4148	20.3745	16.6395	16.6561	16.1564	16.4883	16.5741	17.2095	1	0	0
LCA_1779	LS25_1869	P	21.5783	21.4717	21.5277	21.3883	20.5945	20.9189	22.4696	22.3288	22.4577	22.2588	21.8642	22.1457	1	0	0
LCA_1803	LS25_1892	P	23.1703	23.0536	23.1079	24	23.2081	23.1105	24.2391	24.1252	24.2967	24.9667	24.1296	24.3742	1	0	0
LCA_1804	LS25_1893	P	21.4718	21.115	21.4093	21.8898	21.3696	21.7279	17.3566	17.6247	17.6074	15.9707	15.0697	16.9537	1	0	0
LCA_1822	LS25_1908	P	18.6365	18.637	18.6981	19.1274	19.1152	19.079	20.3493	20.0278	20.2355	20.9323	21.2561	21.0437	1	0	0
LCA_1823	LS25_1909	P	18.8438	18.2322	18.5054	18.9298	17.9548	18.0391	19.3176	19.2699	19.5583	19.557	19.3237	19.3351	1	0	0
LCA_1825	LS25_1911	P	19.5833	19.7087	19.4593	18.9846	18.7605	18.6994	20.2879	20.2838	20.5068	20.0571	19.4437	19.2479	1	0	0
LCA_1830	LS25_1914	P	21.5952	21.6148	21.719	22.5755	22.6584	22.8479	26.0487	26.1888	26.389	26.356	26.967	26.6401	1	0	0
LCA_1831	LS25_1915	P	20.0016	19.3983	20.0314	19.013	19.6869	19.8852	24.3978	24.2972	24.5355	23.4705	23.7185	24.0312	1	0	0
LCA_1832	LS25_1917	P	19.9327	20.0314	19.8605	19.6974	19.805	19.6706	19.9579	19.9264	20.1286	19.7836	19.5602	19.7702	1	0	0
LCA_1835	LS25_1921	P	16.7222	16.594	16.5082	16.9167	16.778	16.7519	17.5069	17.7061	17.685	17.2576	17.7737	17.705	1	0	0
LCA_1868	LS25_1956	P	17.345	16.8631	17.7163	17.6871	17.7238	17.2814	16.2894	16.2985	16.4604	15.297	15.0611	15.6823	1	0	0
LCA_1871	LS25_1959	P	20.6911	20.7337	20.6884	21.2072	21.1702	21.2219	20.8818	21.2159	21.2802	21.1541	21.5068	21.9062	1	0	0
LCA_1878	LS25_0001	P	19.0808	19.2311	19.0737	18.671	19.0556	18.4396	19.3521	19.6576	19.6792	18.7376	18.9467	18.8412	1	0	0
LCA_1879	LS25_0002	P	16.9502	16.4894	17.0258	16.8268	17.1171	16.1886	16.5189	16.9167	16.8341	15.9158	15.9607	15.3541	1	0	0
LCA_1880	LS25_0003	P	17.7731	17.695	17.599	18.0513	17.9851	17.1622	22.6361	22.5735	22.5647	23.1288	22.5811	22.8385	1	0	0
LCA_1881	LS25_0004	P	20.5963	20.4632	20.5846	21.0607	21.2882	21.2211	20.7574	20.6676	20.7723	21.3679	21.2525	21.2095	1	0	0
LCA_1882	LS25_0005	P	21.4752	21.2882	21.5218	21.64	21.7597	21.8016	21.9064	21.9469	21.9689	21.8313	21.728	21.9275	1	0	0
LCA_1884	LS25_0007	P	17.3419	17.3929	17.5274	17.3489	16.9903	16.9118	18.2318	18.3899	18.0002	18.4044	18.1908	17.8501	1	0	0
tag_23K	tag_LS25	TvsP	X23K.Ha	X23K.Hb	X23K.Hc	X23K.La	X23K.Lb	X23K.Lc	LS25.2Ha	LS25.Hb	LS25.Hc	LS25.La	LS25.Lb	LS25.Lc	1	0	0
LCA_0001	LS25_0009	T	8.01216	6.16674	6.7408	5.38125	6.25886	6.53107	7.74085	7.61126	7.39945	7.75319	8.01435	7.8838	1	0	0
LCA_0002	LS25_0010	T	8.11502	7.68827	8.31559	6.01784	6.83224	6.73387	8.54643	7.70234	7.28653	7.89848	8.31259	7.90548	1	0	0
LCA_0005	LS25_0013	T	8.11212	7.65817	8.04537	7.67798	6.5543	6.8042	8.58317	8.99969	8.63974	8.09802	8.34632	7.92857	1	0	0
LCA_0006	LS25_0014	T	8.41432	8.59484	9.18724	7.35194	7.21764	6.96501	9.29922	8.61158	8.50387	8.3071	8.21759	8.01574	1	0	0
LCA_0007	LS25_0015	T	12.2862	13.1455	12.6799	11.4018	10.9462	10.6315	13.2981	13.6034	12.9893	12.3099	12.8056	12.041	1	0	0
LCA_0008	LS25_0016	T	12.4001	12.9465	12.888	11.8661	11.3933	10.888	12.8771	13.312	13.1725	12.2103	12.2999	12.1378	1	0	0
LCA_0009	LS25_0017	T	12.0344	12.3268	12.2818	11.6136	11.1151	10.671	12.2487	13.1105	13.1228	12.0475	11.5416	12.1336	1	0	0
LCA_0010	LS25_0018	T	8.01763	7.49719	7.8471	7.05587	7.11612	7.27542	8.36582	8.96238	8.88124	8.6177	8.16649	8.04764	1	0	0
LCA_0011	LS25_0019	T	9.06786	8.57667	9.13544	7.64778	8.15051	8.14756	9.00846	9.38846	8.92379	8.66335	8.88974	9.1581	1	0	0
LCA_0012	LS25_0020	T	7.80146	4.82675	5.64538	5.54811	6.0485	6.77975	6.68224	6.04206	4.9922	7.6841	7.80056	7.8556	1	0	0
LCA_0015	LS25_0023	T	7.39754	6.54732	6.73859	7.29053	5.01954	5.93983	7.92247	8.29586	8.0275	7.72083	7.93069	7.3513	1	0	0
LCA_0016	LS25_0024	T	7.42612	7.08065	7.15548	7.45819	5.84875	6.24708	8.05598	8.35641	8.22562	7.82037	7.85875	7.21187	1	0	0
LCA_0017	LS25_0025	T	7.23339	7.25987	7.67348	7.44459	5.80478	6.27637	8.12625	8.43704	8.47392	7.80047	7.89813	7.39029	1	0	0
LCA_0019	LS25_0027	T	7.85505	7.85966	7.90979	7.9529	6.36713	6.49182	8.66583	8.74466	8.89475	8.31036	8.09506	7.66382	1	0	0
LCA_0021	LS25_0029	T	7.85357	7.80707	7.86412	7.75423	6.45766	6.48844	8.43471	8.4695	8.92093	8.10612	7.74493	7.43552	1	0	0
LCA_0023	LS25_0031	T	7.32049	6.11651	6.5995	6.88846	5.89988	5.96863	8.07978	8.59004	8.30795	8.42109	8.15512	7.98659	1	0	0
LCA_0027	LS25_0035	T	8.09967	8.93861	8.65647	9.45965	9.71277	8.82591	8.68938	10.7019	10.3375	10.5676	9.78525	10.431	1	0	0
LCA_0029	LS25_0037	T	8.01474	5.61875	6.40415	5.068	6.38046	6.69526	7.7116	7.13806	7.3106	8.07137	8.01203	8.21553	1	0	0
LCA_0030	LS25_0038	T	10.2023	8.60275	8.8313	8.28842	9.43213	9.27571	9.98164	9.1575	8.71663	9.84483	10.313	10.2894	1	0	0
LCA_0032	LS25_0040	T	7.31307	8.43036	8.10793	8.43358	7.19632	7.1378	9.26594	10.2309	10.9156	9.76175	8.79813	9.22905	1	0	0
LCA_0038	LS25_0045	T	10.2977	8.37949	8.51071	9.90762	10.3591	10.0507	9.84971	10.8265	10.6684	10.4894	10.1318	10.8375	1	0	0
LCA_0040	LS25_0047	T	7.49964	5.45851	4.76747	4.63223	5.98296	6.52564	6.1801	7.22307	7.27434	7.63537	6.98195	7.72837	1	0	0
LCA_0041	LS25_0048	T	8.8777	8.04928	8.02466	8.06518	8.16905	7.91445	8.21834	8.61114	8.58627	8.78639	8.87336	8.93965	1	0	0
LCA_0042	LS25_0049	T	9.24662	8.50797	8.44124	8.1341	8.20387	8.03417	8.19962	8.49346	8.42343	8.89753	9.37934	9.28278	1	0	0
LCA_0045	LS25_0052	T	7.23138	5.17178	5.87898	2.33908	5.30669	4.93523	5.92786	4.90068	3.89205	6.94651	6.21825	6.38643	1	0	0
LCA_0049	LS25_0056	T	8.83027	5.17775	5.9094	5.16984	7.85651	7.96851	7.11593	7.6499	6.62345	8.5002	8.91991	9.17158	1	0	0
LCA_0053	LS25_0060	T	9.19694	9.15549	9.59586	7.66357	8.16531	7.91924	9.57257	8.88735	8.99739	9.02551	8.94956	8.89072	1	0	0
LCA_0061	LS25_0067	T	7.11562	5.83799	6.37984	5.43474	5.87913	5.96494	7.12714	7.82361	7.22015	8.24908	7.94319	7.98013	1	0	0
LCA_0063	LS25_0070	T	6.53527	4.30591	4.95091	3.35625	3.85898	4.89351	5.49639	6.81282	5.47193	7.42467	5.37411	5.61963	1	0	0
LCA_0077	LS25_0077	T	7.83257	5.56107	5.1943	7.80283	7.59422	7.66896	8.36127	8.57593	8.21791	9.31295	9.34391	9.46175	1	0	0
LCA_0082	LS25_0082	T	8.80701	8.49084	8.54542	7.36544	7.95356	7.56129	9.5897	9.32985	8.65136	9.12635	8.95883	8.75343	1	0	0
LCA_0088	LS25_0092	T	6.95083	5.19565	5.29677	2.12689	3.50409	3.94312	6.42671	6.06817	4.93401	6.64033	4.49592	4.35229	1	0	0
LCA_0095	LS25_0098	T	8.38318	9.01714	9.07867	7.85347	7.67603	7.77743	9.25943	9.71925	10.4132	9.41419	8.76042	8.59465	1	0	0
LCA_0098	LS25_0101	T	8.34307	6.56031	6.79483	5.28188	7.41287	6.67915	8.09959	7.62657	6.78646	8.40631	9.03969	8.98243	1	0	0
LCA_0099	LS25_0102	T	8.4042	8.05478	8.63928	5.63473	8.05863	7.00314	9.01962	8.30625	7.4538	9.03736	9.37319	9.15581	1	0	0
LCA_0104	LS25_0107	T	9.5077	6.84712	6.84051	6.01203	7.60349	8.02236	8.0436	7.51946	6.964	9.11836	9.37815	9.47087	1	0	0
LCA_0108	LS25_0111	T	10.6882	6.85018	6.87564	9.18232	10.2066	9.99446	9.35922	9.94914	9.56717	11.5356	10.3155	11.2549	1	0	0
LCA_0111	LS25_0114	T	6.42877	6.11841	5.78916	6.88627	7.20519	6.3438	7.24374	8.43193	7.5006	8.46715	8.05115	7.83131	1	0	0
LCA_0120	LS25_0120	T	7.19532	5.62435	6.07975	4.9241	6.63011	6.67286	6.99731	7.07297	5.7659	7.71972	8.00095	8.04311	1	0	0
LCA_0127	LS25_0125	T	6.42949	3.81591	3.45418	3.26005	4.86232	5.07742	5.69729	5.23294	4.8734	7.3429	6.9772	6.64392	1	0	0
LCA_0131	LS25_0129	T	7.70146	4.99033	4.85426	6.01561	5.68273	6.33489	8.10554	7.66821	8.43524	8.41813	8.24644	8.38765	1	0	0
LCA_0133	LS25_0131	T	11.5398	8.93507	9.40784	9.19276	9.66854	10.3222	9.81531	10.1078	9.8833	9.29312	11.1257	10.9725	1	0	0
LCA_0137	LS25_0135	T	7.35162	6.80543	7.3733	3.52967	5.64769	5.43452	7.5886	6.427	5.6326	7.12208	6.82428	6.18838	1	0	0
LCA_0139	LS25_0137	T	10.5957	8.35799	9.105	7.25202	8.60551	8.66233	9.5849	8.62233	8.19322	8.47396	9.82392	9.76804	1	0	0
LCA_0140	LS25_0138	T	6.06211	4.89349	5.24042	4.25929	4.62097	5.10597	6.0905	6.07336	6.0235	7.32478	6.24689	6.39425	1	0	0
LCA_0162	LS25_0157	T	10.0778	10.0899	10.2887	7.76818	7.54135	7.74297	10.357	10.3857	10.4905	9.15582	9.33733	9.24366	1	0	0
LCA_0164	LS25_0159	T	11.0108	10.8452	10.6641	8.34527	8.99928	9.1907	11.1842	11.3641	11.2986	10.4549	10.4973	10.4385	1	0	0
LCA_0165	LS25_0160	T	10.7205	10.8394	11.0321	8.37512	8.83721	9.06163	11.0951	11.043	11.059	10.2081	10.3776	10.1601	1	0	0
LCA_0167	LS25_0162	T	12.9477	14.4114	13.9659	12.8374	10.9845	11.2978	14.1293	14.7768	14.6959	12.8737	12.5915	12.2553	1	0	0
LCA_0168	LS25_0163	T	13.1382	14.5461	14.0728	13.0512	11.2886	11.4471	14.2856	14.8573	14.6725	13.0979	13.0158	12.4374	1	0	0
LCA_0169	LS25_0164	T	13.1256	14.3911	14.0373	13.2787	11.5234	11.6497	14.1319	14.7435	14.6655	13.0299	12.818	12.5493	1	0	0
LCA_0170	LS25_0165	T	13.2376	14.2584	14.0256	13.2943	11.4402	11.8633	13.7714	14.8046	14.9205	13.006	12.5391	12.9425	1	0	0
LCA_0171	LS25_0166	T	7.58005	7.37351	7.90242	5.14758	7.25912	7.18666	6.04704	5.84961	5.98903	7.39152	6.60827	6.5917	1	0	0
LCA_0179	LS25_0180	T	9.52008	9.40107	9.52043	8.48317	8.25439	8.24407	10.45	9.04545	10.0466	10.5048	10.7476	10.6223	1	0	0
LCA_0187	LS25_0193	T	5.57492	4.53378	5.09067	3.45597	6.99684	6.06034	5.46531	6.30278	4.03111	7.43661	6.64307	6.25995	1	0	0
LCA_0192	LS25_0197	T	10.7687	10.5565	10.7494	10.2255	9.36595	9.51307	9.52009	10.7649	11.7359	10.2872	9.05206	10.8084	1	0	0
LCA_0194	LS25_0200	T	12.3384	8.54732	9.45824	7.78714	10.6179	10.5601	9.36272	8.61058	8.17695	10.2709	12.4492	12.1329	1	0	0
LCA_0195	LS25_0201	T	6.6198	5.57157	5.75061	4.70234	6.03601	5.74079	6.28458	5.84291	6.55607	7.96778	8.47032	8.10751	1	0	0
LCA_0196	LS25_0202	T	9.97926	9.34979	9.95703	7.18389	7.59944	8.33549	9.0124	8.22835	7.95051	8.30473	9.34752	9.59708	1	0	0
LCA_0197	LS25_0203	T	7.89058	6.69086	7.02541	5.20123	5.9555	6.8316	7.81917	6.42658	5.88706	7.8882	8.65966	9.08027	1	0	0
LCA_0198	LS25_0204	T	8.78324	8.07031	8.55773	7.15536	6.74714	6.96162	8.81957	8.49711	8.22063	8.39293	8.54153	8.37439	1	0	0
LCA_0201	LS25_0207	T	10.0636	8.82166	9.27969	9.79492	8.61539	8.534	9.14268	8.37032	7.85152	7.44435	8.17587	7.69326	1	0	0
LCA_0202	LS25_0208	T	10.2267	9.6302	10.0277	10.3293	8.92764	8.66489	9.44621	8.61661	8.87792	8.13616	7.8366	8.28653	1	0	0
LCA_0203	LS25_0209	T	6.29208	5.35709	5.30347	5.16824	4.67097	5.32468	5.43861	5.38726	5.17973	7.13076	5.336	5.77764	1	0	0
LCA_0206	LS25_0213	T	11.8444	7.2072	7.88769	7.08261	9.76976	10.1414	9.75381	8.84765	8.0308	9.67927	11.76	11.6178	1	0	0
LCA_0207	LS25_0231	T	8.55529	9.08609	9.1249	7.56337	6.87508	6.61445	11.987	12.6843	12.4401	11.7108	11.398	11.1676	1	0	0
LCA_0226	LS25_0271	T	7.78995	7.7839	8.10831	5.16083	7.44716	6.93057	8.04879	6.43628	6.17482	7.86556	8.02337	7.61684	1	0	0
LCA_0235	LS25_0280	T	8.00032	8.81277	8.81506	8.18875	7.38429	7.33339	9.50177	10.137	9.85951	9.25461	8.59458	9.91107	1	0	0
LCA_0238	LS25_0283	T	5.94288	3.8477	4.27952	2.44796	5.35062	5.26155	4.25599	4.05102	3.84349	6.74292	6.28833	6.13623	1	0	0
LCA_0249	LS25_0295	T	9.82313	10.0837	10.2797	7.61066	8.17365	8.27231	10.9331	10.638	11.7156	10.2331	10.2741	10.1837	1	0	0
LCA_0251	LS25_0297	T	10.3741	8.39304	8.29326	8.34521	8.89716	9.33087	10.9678	10.471	10.4265	10.3803	11.3314	11.2268	1	0	0
LCA_0252	LS25_0304	T	9.58444	8.01073	8.24708	7.80919	7.434	7.69539	8.91923	8.49346	8.68646	9.35878	9.63186	9.50802	1	0	0
LCA_0260	LS25_0311	T	10.0863	8.67352	9.27561	8.07867	9.25266	9.04501	9.21177	8.71197	8.51434	8.91551	9.96576	9.42119	1	0	0
LCA_0265	LS25_0316	T	5.05188	3.45881	3.14216	3.32655	3.62069	4.74833	5.96686	6.23496	6.45866	7.18113	6.2739	6.02285	1	0	0
LCA_0275	LS25_0323	T	7.01887	5.52662	5.6073	6.31364	5.95544	6.19194	7.0007	7.14416	7.48916	7.92927	8.15752	8.23136	1	0	0
LCA_0276	LS25_0324	T	9.34636	7.08012	7.95525	5.98873	8.04023	7.98556	7.2387	6.61549	5.59608	7.35466	8.16383	8.85867	1	0	0
LCA_0277	LS25_0325	T	8.44786	5.59766	6.03709	6.74478	9.19118	8.53147	8.28884	8.84211	7.43222	10.2745	10.2589	10.1226	1	0	0
LCA_0279	LS25_0327	T	8.229	6.5321	6.97408	5.35403	8.41661	7.41371	7.75146	7.41634	6.69304	9.18513	9.21843	8.48241	1	0	0
LCA_0280	LS25_0328	T	8.2712	7.27256	7.48953	6.92565	7.60549	7.58262	8.42616	8.027	7.99372	8.50124	8.88852	8.48455	1	0	0
LCA_0281	LS25_0329	T	8.89518	8.96583	9.17968	7.99435	8.63199	8.39848	9.89194	8.8305	8.77352	9.23639	9.92422	9.32207	1	0	0
LCA_0285	LS25_0333	T	5.92703	5.66327	5.67913	2.72316	4.54782	4.99236	6.34255	4.56727	5.03781	6.97906	6.25709	5.61349	1	0	0
LCA_0287	LS25_0335	T	9.1126	8.11841	8.57098	5.406	6.50567	7.35034	7.90403	7.66198	7.8014	7.84528	7.99072	7.9589	1	0	0
LCA_0289	LS25_0338	T	8.98777	9.24895	9.54173	7.33194	8.25732	7.99827	10.1747	9.62229	9.75441	9.4374	9.21504	9.2985	1	0	0
LCA_0290	LS25_0339	T	9.46867	6.5696	7.94803	5.27123	7.42296	7.69463	8.26308	6.51655	5.9802	7.73477	9.02809	9.17612	1	0	0
LCA_0292	LS25_0341	T	10.3939	10.5619	10.346	11.1717	9.35958	9.66955	11.2819	11.7109	12.024	11.93	11.6889	12.0814	1	0	0
LCA_0296	LS25_0344	T	2.98232	1.69805	1.42204	2.22792	2.63754	4.14369	3.88593	3.792	3.55204	7.31321	4.73385	4.29545	1	0	0
LCA_0297	LS25_0345	T	6.15141	4.00732	3.73132	5.73882	4.43224	5.05995	6.82716	6.22812	6.265	7.63594	7.27417	7.15184	1	0	0
LCA_0298	LS25_0346	T	6.13675	5.1405	5.62746	6.32815	5.03935	4.82857	7.29077	6.33404	6.61829	7.33049	6.8926	7.08887	1	0	0
LCA_0309	LS25_0356	T	6.86718	4.61291	4.90033	5.74368	5.53086	6.38785	6.71543	6.86097	6.40391	7.94888	7.55622	7.45565	1	0	0
LCA_0312	LS25_0359	T	8.05294	8.05686	8.34274	7.79185	7.23501	6.86644	8.8315	8.19724	8.53266	8.62474	8.26563	7.52496	1	0	0
LCA_0313	LS25_0360	T	10.7591	8.74145	9.46788	8.75963	8.76636	9.56029	8.93838	7.94914	7.79665	8.87336	10.1449	9.8491	1	0	0
LCA_0314	LS25_0361	T	7.2239	4.58294	5.5641	3.88454	5.51656	6.12667	4.72741	5.15047	3.57794	6.40699	6.6273	6.53871	1	0	0
LCA_0315	LS25_0362	T	8.9342	6.28626	6.93062	7.41086	8.15269	7.97389	8.68216	7.96923	8.11492	9.37221	9.83598	10.2452	1	0	0
LCA_0316	LS25_0363	T	7.87485	8.35313	8.01464	8.83063	7.3534	6.91952	8.38644	9.65316	9.31723	8.76716	8.29342	8.4832	1	0	0
LCA_0317	LS25_0364	T	7.79867	8.41495	8.35135	8.90855	7.64485	7.03931	8.19075	9.61147	9.53338	8.84641	7.81057	8.23902	1	0	0
LCA_0320	LS25_0367	T	9.00423	9.668	9.55299	9.7283	8.90978	8.39404	9.4521	10.2568	10.0598	9.63997	9.39694	9.65931	1	0	0
LCA_0323	LS25_0369	T	9.19575	4.60872	4.94742	3.94594	7.41446	7.7387	6.5285	5.9085	5.1015	8.16501	8.55895	9.21074	1	0	0
LCA_0327	LS25_0373	T	6.78143	4.87315	5.81954	3.99464	4.50896	4.85569	6.45517	5.0518	4.86628	6.65226	6.02256	6.62718	1	0	0
LCA_0334	LS25_0379	T	11.5944	12.6606	12.5309	12.741	11.6141	11.4007	12.7022	13.9544	13.7688	13.1992	12.7225	12.816	1	0	0
LCA_0336	LS25_0381	T	7.55785	5.98693	6.6603	5.61817	7.13213	6.70387	6.50665	6.08848	4.84852	7.57082	7.99186	7.48231	1	0	0
LCA_0337	LS25_0382	T	9.27764	7.78234	8.11375	6.49153	8.46557	8.23838	8.31936	6.97689	6.32189	8.5839	9.20997	8.97078	1	0	0
LCA_0338	LS25_0383	T	9.08425	7.77491	8.31977	6.78341	8.31287	8.1238	8.44378	7.05061	6.6937	8.74707	9.22213	8.6597	1	0	0
LCA_0340	LS25_0385	T	8.23814	5.61552	4.33952	7.88563	6.31797	7.69245	8.83776	8.95667	8.46183	9.00628	8.79102	8.76292	1	0	0
LCA_0341	LS25_0386	T	8.64185	6.59885	6.58271	8.37464	7.26769	8.13229	9.32306	9.07317	8.9495	9.41653	9.62689	9.46089	1	0	0
LCA_0343	LS25_0388	T	8.37251	7.17575	7.37526	8.03051	7.23527	7.58833	8.52728	8.60178	8.35841	8.41577	8.80379	8.67752	1	0	0
LCA_0347	LS25_0391	T	6.6036	4.70462	4.99086	5.75609	5.77339	6.08372	5.86509	5.54149	5.92713	7.45007	7.55218	7.09871	1	0	0
LCA_0351	LS25_0397	T	6.80831	4.85339	5.82286	3.69585	5.98391	5.69968	5.48521	5.28024	5.42594	7.20461	6.8046	6.51224	1	0	0
LCA_0353	LS25_0399	T	11.2567	9.64569	9.58595	11.1096	10.3568	10.8398	11.6013	11.6192	11.7851	11.4066	11.4002	11.7858	1	0	0
LCA_0354	LS25_0400	T	9.9502	9.18535	9.43769	9.27736	9.31353	9.21194	9.328	9.56556	10.8444	9.97679	9.25607	9.79732	1	0	0
LCA_0355	LS25_0401	T	6.96688	6.03439	6.4748	5.31002	5.61595	6.0644	6.87048	6.33329	6.57321	7.46535	7.48284	7.41149	1	0	0
LCA_0356	LS25_0402	T	9.29836	8.21168	8.26684	7.67105	8.13466	8.20084	9.99774	9.87505	9.90312	10.0197	9.8456	9.98898	1	0	0
LCA_0358	LS25_0404	T	9.97039	5.23373	5.91708	6.40102	8.32722	8.15551	10.0331	10.1292	9.98697	11.1796	11.1166	11.4435	1	0	0
LCA_0359	LS25_0405	T	10.174	8.89606	9.37115	7.44096	8.96431	8.32022	11.4791	11.2018	11.1723	12.1278	12.0581	12.2406	1	0	0
LCA_0361	LS25_0407	T	6.87083	4.78914	4.65306	5.48	5.15033	5.98768	6.67136	6.32889	5.86293	7.4334	7.30377	7.34071	1	0	0
LCA_0362	LS25_0408	T	7.14984	7.00214	7.47067	5.83867	6.1962	6.28949	7.71692	7.02285	7.21953	7.70884	7.45125	7.25475	1	0	0
LCA_0363	LS25_0409	T	8.08501	8.73752	8.72922	6.71197	7.04824	7.10787	9.12444	8.26533	8.47066	8.79977	8.49381	8.18966	1	0	0
LCA_0364	LS25_0410	T	8.33626	8.94416	9.01382	7.47741	7.22931	7.24313	9.26317	8.30399	8.76363	8.95643	8.67479	8.49527	1	0	0
LCA_0365	LS25_0411	T	7.97242	8.92863	8.92922	7.47716	7.18252	7.13025	9.01667	8.38182	8.79009	8.81597	8.48361	8.41255	1	0	0
LCA_0366	LS25_0412	T	7.84682	6.954	6.99837	6.48777	6.83243	6.55261	7.68707	7.29353	7.18396	7.92555	7.99232	7.79221	1	0	0
LCA_0368	LS25_0414	T	8.30014	7.41682	7.82982	6.15176	7.37569	7.01346	7.92752	7.69656	7.2144	8.0172	8.15408	7.85063	1	0	0
LCA_0369	LS25_0415	T	8.21957	7.2425	7.49857	6.13042	7.37011	6.85476	7.64092	6.95741	6.94396	7.5008	8.1316	7.55419	1	0	0
LCA_0370	LS25_0416	T	6.6983	8.35566	7.91627	6.9017	5.85359	5.40374	1.85992	2.87735	0.999963	7.18449	3.93385	2.84525	1	0	0
LCA_0371	LS25_0417	T	7.05928	8.94305	8.26707	7.21759	5.83871	5.34486	1.55632	3.35136	2.28132	7.32211	4.85906	1.98911	1	0	0
LCA_0372	LS25_0418	T	5.18848	7.29117	7.05295	5.53689	3.55419	4.3141	1.88465	3.26465	-1.32554	6.80126	3.78057	1.58047	1	0	0
LCA_0377	LS25_0423	T	8.41544	6.19679	6.60909	5.10462	6.98586	7.01297	6.21224	5.88329	4.81326	7.53212	7.74019	7.7933	1	0	0
LCA_0378	LS25_0424	T	10.214	7.51288	8.27556	6.78598	8.09372	8.50766	7.8126	7.94914	7.69854	8.19501	8.43977	9.70107	1	0	0
LCA_0379	LS25_0425	T	8.56355	9.3838	9.62401	6.30039	7.88886	6.92434	10.4605	7.30828	8.60939	9.86054	10.0884	9.71771	1	0	0
LCA_0380	LS25_0426	T	8.06032	5.79758	6.36064	7.41114	7.15412	7.42814	7.95498	8.90979	8.13349	8.67972	8.68363	8.77127	1	0	0
LCA_0381	LS25_0427	T	8.5055	7.4939	7.91422	7.40715	7.85509	7.74826	8.66272	8.66088	8.19117	8.71011	9.11072	9.15314	1	0	0
LCA_0383	LS25_0429	T	7.59778	6.96693	7.26253	7.52239	6.74011	6.908	8.30783	8.45164	8.61607	8.67959	8.09781	8.03588	1	0	0
LCA_0384	LS25_0430	T	8.057	7.67115	7.75163	7.53166	7.2759	7.22993	8.7325	8.76554	8.84119	8.82166	8.70407	8.423	1	0	0
LCA_0385	LS25_0431	T	8.55907	8.27179	8.70707	7.66097	7.64478	7.54086	9.05198	8.94715	8.80561	8.93616	9.18284	8.83298	1	0	0
LCA_0386	LS25_0432	T	8.60449	8.83857	9.21807	8.04146	8.39686	7.6682	9.12308	8.81241	9.0927	9.26762	8.91661	8.76159	1	0	0
LCA_0387	LS25_0433	T	7.71898	7.67697	8.11366	4.92894	5.98665	5.92187	7.85063	6.41972	6.15467	7.78596	7.68925	7.07396	1	0	0
LCA_0388	LS25_0434	T	10.7316	9.8363	9.91237	10.6514	10.5816	10.3367	10.8834	11.6128	11.5878	11.8263	11.6266	11.4	1	0	0
LCA_0389	LS25_0435	T	9.51695	8.63019	8.59373	9.13657	9.33264	9.13716	9.84829	10.3862	10.1635	10.871	10.4904	10.2487	1	0	0
LCA_0391	LS25_0437	T	6.81969	5.63495	5.99324	5.58612	6.03881	6.04246	6.2484	6.0537	6.28706	8.01772	7.25778	6.6853	1	0	0
LCA_0393	LS25_0439	T	7.2901	7.03929	7.40403	5.65651	7.30538	6.6458	7.2503	6.60205	6.17294	7.91256	7.80243	7.26885	1	0	0
LCA_0394	LS25_0440	T	10.3801	11.3687	11.238	12.5984	9.80698	10.3284	10.6998	12.2752	11.9888	11.5012	10.7591	11.3056	1	0	0
LCA_0395	LS25_0441	T	8.85076	8.03824	8.34869	8.5955	8.0272	7.48858	8.87318	9.84811	9.18514	9.56754	9.98949	9.02059	1	0	0
LCA_0405	LS25_0451	T	7.06591	4.42412	4.33656	4.14243	5.06663	5.97667	5.29558	5.51119	4.58318	6.98654	6.83899	6.45285	1	0	0
LCA_0406	LS25_0452	T	7.65021	5.68769	5.83862	4.48695	6.57695	6.81241	5.94495	5.74944	5.25491	7.45247	7.61329	7.1742	1	0	0
LCA_0408	LS25_0454	T	7.87755	3.68576	4.29958	2.93553	6.04559	6.47278	6.66601	7.03136	6.15397	8.46106	8.13848	7.63334	1	0	0
LCA_0411	LS25_0457	T	9.39174	7.30327	7.44759	8.27549	8.33188	8.37124	9.11843	9.04419	8.93282	9.3488	9.51725	9.46606	1	0	0
LCA_0412	LS25_0458	T	10.1858	8.31939	8.03532	8.96319	8.99343	9.30743	10.4191	10.3382	10.1971	10.5528	11.0174	10.9593	1	0	0
LCA_0414	LS25_0459	T	9.71087	8.79409	9.5852	9.87635	8.73071	9.03951	10.6503	9.44047	10.3899	10.3326	10.8728	11.0148	1	0	0
LCA_0415	LS25_0460	T	8.32831	5.40886	6.4082	6.62667	6.82928	7.02085	7.69324	7.43888	6.79461	8.02591	8.18501	8.05494	1	0	0
LCA_0416	LS25_0461	T	9.06992	8.51652	9.0138	5.11402	7.46593	7.65298	6.34926	6.01607	5.37488	7.03157	7.7379	7.58856	1	0	0
LCA_0417	LS25_0463	T	7.51619	4.80618	5.31647	5.32028	6.69242	6.69729	5.90325	6.98238	5.50426	6.96326	7.77113	7.45177	1	0	0
LCA_0424	LS25_0468	T	12.771	11.3353	11.9111	11.2173	11.1902	11.6104	11.8607	11.287	11.2868	12.1262	12.9262	12.865	1	0	0
LCA_0428	LS25_0472	T	6.8374	3.93588	5.0522	6.18	5.32016	6.47333	7.08852	6.84961	5.97222	7.88373	8.05585	7.70681	1	0	0
LCA_0432	LS25_0476	T	8.21695	6.65345	7.48819	6.96746	7.64444	7.55529	8.15365	7.09811	7.65304	8.42253	9.15678	8.64623	1	0	0
LCA_0435	LS25_0479	T	6.096	2.58933	4.60611	3.01967	4.59921	5.17751	4.68698	4.64248	2.90948	6.84089	5.93083	5.89029	1	0	0
LCA_0436	LS25_0480	T	10.4198	6.71499	7.28196	5.1226	8.66869	8.93146	6.56359	6.31909	5.40106	8.18704	9.15257	9.66098	1	0	0
LCA_0438	LS25_0482	T	7.96162	4.70602	5.55929	6.07299	6.67525	7.54397	7.22325	7.44571	6.7627	7.64564	8.5978	8.44911	1	0	0
LCA_0441	LS25_0504	T	8.8337	8.56514	9.06106	5.41148	7.80277	7.35391	6.81651	6.31289	6.05843	7.52174	7.25398	7.44838	1	0	0
LCA_0443	LS25_0506	T	11.1196	10.065	10.12	9.6726	9.03113	9.48257	11.3136	10.9914	11.3733	11.3029	11.5952	11.5508	1	0	0
LCA_0444	LS25_0507	T	11.2955	10.8383	11.0107	9.77323	9.2552	9.71836	11.3946	10.9136	11.628	11.4545	11.7027	11.6521	1	0	0
LCA_0449	LS25_0512	T	11.9097	11.6724	11.5838	9.76601	9.8215	10.1518	12.4435	12.1932	12.4508	11.4296	12.0705	11.6921	1	0	0
LCA_0450	LS25_0513	T	11.7804	11.7639	11.8236	9.75356	9.78718	9.98494	12.3138	12.0393	12.4542	11.402	11.9944	11.6158	1	0	0
LCA_0451	LS25_0514	T	11.7549	12.5892	12.4178	9.81083	9.87551	9.92226	12.6746	12.6433	12.8303	11.8278	12.0711	11.6243	1	0	0
LCA_0461	LS25_0523	T	8.30896	5.86442	6.773	4.80309	6.66017	6.90477	7.89646	6.7529	6.43132	8.05205	8.43641	8.69866	1	0	0
LCA_0462	LS25_0524	T	6.90244	5.33397	5.75953	3.99604	5.07595	5.64088	6.57869	6.18425	5.36879	7.38266	6.99657	6.44854	1	0	0
LCA_0463	LS25_0525	T	8.46902	7.82931	8.17623	6.09493	7.67683	7.47592	8.66556	8.04556	8.09162	8.92939	8.78314	8.25261	1	0	0
LCA_0464	LS25_0526	T	11.1539	8.47439	8.52511	8.3056	8.35874	9.68991	10.0883	9.8548	9.59089	10.4071	10.0144	11.6931	1	0	0
LCA_0468	LS25_0534	T	9.09079	6.09512	6.83	6.75135	6.86605	7.71006	7.41212	7.88743	7.62757	8.31752	8.6347	9.22126	1	0	0
LCA_0471	LS25_0537	T	7.72232	5.56485	5.03207	7.06501	6.20317	6.62726	7.96146	8.11405	8.00839	8.31679	8.73929	8.56418	1	0	0
LCA_0476	LS25_0540	T	9.40355	5.78004	6.92107	5.12791	7.24881	7.19536	5.62768	6.40777	4.79717	6.44564	6.44154	6.47179	1	0	0
LCA_0478	LS25_0542	T	7.23988	5.38393	5.61462	5.29176	6.09706	6.40756	6.68701	6.58657	6.31723	7.17429	7.47351	6.97057	1	0	0
LCA_0479	LS25_0543	T	8.68572	5.88778	6.11656	7.49936	7.18006	7.64027	8.58182	8.38053	7.86204	8.86101	8.90444	9.17666	1	0	0
LCA_0480	LS25_0544	T	8.60047	6.2242	6.70111	7.62246	8.01202	7.45372	8.51786	8.45039	7.6434	8.59088	9.20531	9.63232	1	0	0
LCA_0482	LS25_0546	T	7.52396	5.18074	5.56153	3.5309	5.9576	5.53879	6.8629	5.88656	4.7659	7.10527	6.99046	6.86404	1	0	0
LCA_0483	LS25_0547	T	7.60803	7.2003	7.69966	4.31934	6.34947	5.74651	7.86193	6.79898	6.64951	7.33029	7.47019	6.72108	1	0	0
LCA_0485	LS25_0549	T	8.86833	8.46461	8.25472	6.93284	7.81639	7.71069	9.14038	8.5558	8.07789	9.12126	9.09503	8.877	1	0	0
LCA_0487	LS25_0551	T	9.44871	7.45319	8.1916	6.89907	8.77377	8.4754	8.93281	9.15421	8.95892	9.23945	9.76667	10.8054	1	0	0
LCA_0489	LS25_0552	T	10.4186	9.5719	9.70585	9.05358	9.0731	9.19268	10.8039	11.2644	11.0921	10.3612	10.3909	10.6844	1	0	0
LCA_0490	LS25_0553	T	8.17524	6.69535	6.90218	6.73382	6.93797	7.44864	8.72344	9.03846	8.86425	8.88963	8.69336	8.54956	1	0	0
LCA_0493	LS25_0556	T	2.3621	2.64685	-1.32554	0.662149	0.486808	3.92187	3.3765	3.94914	3.87911	6.84951	4.13492	2.96541	1	0	0
LCA_0494	LS25_0557	T	11.9274	10.5511	10.7324	11.5103	11.385	11.2151	12.1573	12.413	12.3015	12.5578	11.9094	12.2405	1	0	0
LCA_0495	LS25_0558	T	9.15825	8.55759	9.02759	7.49438	7.93594	7.79105	9.17809	8.85212	8.45243	8.99087	9.2235	9.29498	1	0	0
LCA_0497	LS25_0560	T	8.29467	6.99723	6.99657	7.22234	7.37184	7.56321	8.52882	8.84211	8.07608	9.05339	9.54933	9.30458	1	0	0
LCA_0500	LS25_0563	T	8.17127	6.46833	7.10793	6.76759	6.88699	7.26189	8.34587	8.00123	8.1315	8.135	8.09185	8.0104	1	0	0
LCA_0505	LS25_0568	T	8.52919	8.64418	8.6901	6.53224	8.88977	8.44565	9.05457	8.52517	8.2535	9.23311	9.27824	9.09222	1	0	0
LCA_0506	LS25_0569	T	8.92574	8.99231	8.93408	7.03198	9.171	8.93901	9.44607	9.13545	8.89329	9.46881	9.85894	9.52916	1	0	0
LCA_0507	LS25_0570	T	9.56782	9.2492	9.31968	8.41217	9.70686	9.50374	9.60889	9.72422	9.61448	9.94102	9.95245	10.1939	1	0	0
LCA_0512	LS25_0574	T	8.97453	8.25006	8.47608	7.27865	8.26586	8.16978	11.1314	11.4983	10.2773	12.6089	12.2796	11.2575	1	0	0
LCA_0516	LS25_0578	T	10.1482	7.63047	8.16767	8.36725	8.53984	9.40164	10.5279	10.5546	10.3344	11.2744	11.4691	11.025	1	0	0
LCA_0518	LS25_0580	T	8.0722	5.92811	6.55378	6.57944	7.18432	7.53565	7.80208	8.06397	7.59476	8.90544	9.08936	8.55503	1	0	0
LCA_0520	LS25_0582	T	9.02625	4.86287	5.41498	4.84646	8.09116	7.47933	6.63011	6.01797	4.8838	8.25076	8.40265	8.26761	1	0	0
LCA_0521	LS25_0583	T	8.72343	7.54213	8.13753	7.97876	6.97141	7.3974	9.19919	9.59891	9.68395	9.21954	8.89587	9.06793	1	0	0
LCA_0522	LS25_0584	T	8.91836	7.41836	8.22179	6.39224	8.41914	8.20184	8.2023	7.22522	6.48893	8.46184	9.3911	8.94928	1	0	0
LCA_0524	LS25_0586	T	6.80092	7.16003	7.33594	5.3155	6.97773	6.03804	7.39309	6.57056	6.20255	7.83224	7.00317	6.77335	1	0	0
LCA_0526	LS25_0588	T	8.5735	7.14343	7.4977	7.57733	7.41969	7.52963	8.05457	7.42229	6.97375	8.10765	7.98563	8.08934	1	0	0
LCA_0527	LS25_0589	T	8.62822	7.88422	8.27757	7.72205	7.4183	7.57856	8.42381	7.88063	7.77957	8.4652	8.31402	8.16543	1	0	0
LCA_0529	LS25_0591	T	9.52995	7.97758	8.14829	9.67488	8.70178	9.1867	9.27323	8.68848	8.36927	9.72798	9.8195	11.0381	1	0	0
LCA_0530	LS25_0592	T	7.37867	4.67515	5.2805	3.76445	6.44709	6.43921	8.66	8.13818	9.00344	9.35946	8.99568	8.94754	1	0	0
LCA_0531	LS25_0593	T	9.94397	6.97467	7.06366	7.13962	8.19169	8.51625	10.6753	9.91735	9.68646	10.4865	11.0409	11.1294	1	0	0
LCA_0533	LS25_0595	T	8.5926	7.28266	8.04994	7.02573	7.14442	7.24933	7.73757	7.35343	7.17189	8.5676	8.86447	8.98641	1	0	0
LCA_0536	LS25_0599	T	7.07486	5.4651	5.87092	6.27626	6.54452	6.70571	7.5352	6.93904	7.2602	8.77657	8.34789	8.48652	1	0	0
LCA_0552	LS25_0616	T	10.2249	7.95989	8.2023	7.72492	9.0801	9.1918	10.3497	9.87361	10.3606	10.5421	10.4277	10.9347	1	0	0
LCA_0571	LS25_0638	T	7.90833	9.1548	9.09765	8.53716	6.99827	7.40643	8.13756	8.54419	8.99925	8.49844	8.6652	8.79249	1	0	0
LCA_0572	LS25_0639	T	8.77293	9.7225	9.52777	9.10745	8.30857	8.24189	8.99705	10.0439	9.83263	9.99313	9.79442	10.0645	1	0	0
LCA_0575	LS25_0642	T	9.97838	8.95984	9.81544	8.8123	9.71055	9.74601	10.004	10.2226	10.0983	10.3809	10.3742	11.0083	1	0	0
LCA_0604	LS25_0655	T	14.844	14.0598	14.2343	12.4587	14.1838	14.1279	14.9386	14.3229	14.9991	15.0451	15.0096	15.3862	1	0	0
LCA_0605	LS25_0656	T	12.3393	11.8559	12.2395	10.3733	11.8004	11.7841	12.4054	11.1928	12.2463	12.6543	12.5482	12.8388	1	0	0
LCA_0606	LS25_0657	T	12.4727	12.2806	12.6561	10.3659	11.821	11.801	12.7497	11.4195	12.2512	12.7742	12.8901	12.8339	1	0	0
LCA_0607	LS25_0658	T	12.9725	12.1864	12.5944	10.6417	12.0166	11.978	12.9269	12.1039	12.7446	12.9303	13.2505	13.4137	1	0	0
LCA_0610	LS25_0660	T	2.71875	1.79706	2.96584	2.28628	3.24844	3.30897	8.77816	9.49674	10.2549	8.77517	8.29534	7.96383	1	0	0
LCA_0615	LS25_0664	T	6.97013	5.04285	4.84837	7.12373	6.20473	6.46376	7.7185	8.53869	8.78416	8.6609	7.62951	8.45718	1	0	0
LCA_0616	LS25_0665	T	8.7488	8.30509	8.66363	6.97962	7.84028	7.82268	9.16114	9.2022	9.13492	9.04827	9.10147	8.59065	1	0	0
LCA_0618	LS25_0667	T	9.06549	9.75076	9.99845	7.80249	8.43503	8.26207	9.86094	9.91404	10.077	9.64796	9.4277	8.93667	1	0	0
LCA_0620	LS25_0669	T	6.49868	5.35039	4.85199	3.71676	5.28988	5.64578	6.66998	7.28365	6.64207	7.97362	6.72796	6.82379	1	0	0
LCA_0621	LS25_0670	T	7.00429	6.18696	6.49061	5.82125	7.06902	6.73154	8.27086	8.42623	7.67394	8.78975	8.57602	8.42062	1	0	0
LCA_0622	LS25_0671	T	10.6794	8.20267	8.66715	8.86283	9.48966	9.76275	9.53101	9.7565	9.49919	10.0744	10.0603	11.4977	1	0	0
LCA_0623	LS25_0672	T	6.89029	5.77785	6.39774	5.95084	6.20581	6.33951	6.77879	7.27974	6.6937	7.6664	7.24111	7.10458	1	0	0
LCA_0624	LS25_0673	T	7.40456	7.91294	7.97788	6.10465	6.862	6.6378	7.94218	7.22634	7.02616	7.86526	7.93203	7.23228	1	0	0
LCA_0625	LS25_0674	T	8.26251	8.73137	8.61746	6.74526	7.63191	7.40005	8.80929	8.08644	8.57989	8.84504	8.49441	8.24869	1	0	0
LCA_0626	LS25_0675	T	10.5702	7.82795	8.29218	6.46063	7.5304	8.06743	9.97954	9.87271	9.06789	8.93751	10.1668	9.93553	1	0	0
LCA_0628	LS25_0677	T	9.22355	6.49163	6.43802	5.49182	6.11295	7.06656	7.4358	7.55082	7.33395	7.4825	8.37934	8.04173	1	0	0
LCA_0632	LS25_0681	T	8.59128	4.78399	6.28432	4.02606	6.6201	6.6707	5.93881	5.92192	3.52996	6.61139	7.57932	7.64374	1	0	0
LCA_0634	LS25_0683	T	8.84045	3.77579	3.84771	4.90151	5.56571	7.37671	6.33547	6.10249	5.75235	7.17843	7.80962	7.91582	1	0	0
LCA_0635	LS25_0684	T	8.82804	3.47155	4.08536	4.57929	6.35333	7.10657	6.0021	5.68611	4.77957	7.04023	7.47596	7.8619	1	0	0
LCA_0636	LS25_0685	T	9.00078	7.93469	8.65329	6.01191	7.71654	7.28517	8.66487	7.60576	7.18321	8.01301	9.05793	8.69908	1	0	0
LCA_0637	LS25_0686	T	8.66046	6.79103	7.36235	4.9563	7.53788	7.27299	7.50365	6.65928	6.843	7.5685	8.08007	7.90947	1	0	0
LCA_0642	LS25_0691	T	10.4035	8.3526	8.5299	9.23692	9.53673	9.82445	11.1575	11.0343	11.6104	11.4921	11.3223	11.9317	1	0	0
LCA_0643	LS25_0693	T	8.85453	9.61699	9.59456	8.59518	8.69697	8.7674	9.684	9.26532	9.72541	9.85431	9.74326	9.56911	1	0	0
LCA_0644	LS25_0694	T	8.77896	9.83192	9.8912	8.57577	8.81547	8.56237	9.48084	9.39696	9.81623	9.63153	9.45888	9.29956	1	0	0
LCA_0649	LS25_0699	T	7.89705	8.68392	8.90486	8.80212	6.49666	6.98686	9.77829	10.2623	10.2132	9.16573	8.70882	9.66723	1	0	0
LCA_0650	LS25_0700	T	7.85896	9.10115	9.19633	8.75254	6.57525	7.15393	9.55561	10.299	10.5616	9.23235	8.50191	9.49047	1	0	0
LCA_0654	LS25_0704	T	2.53258	0.659792	3.03914	-1.32491	1.08471	4.21235	4.64398	4.52517	4.63202	7.12849	4.5659	4.50726	1	0	0
LCA_0669	LS25_0717	T	7.5937	5.23498	5.93344	5.19875	6.8859	6.91465	7.03174	7.45533	6.74786	7.67708	7.64111	7.40674	1	0	0
LCA_0670	LS25_0718	T	12.8215	13.1471	12.7084	12.2686	11.7816	11.5296	13.617	13.8407	13.4808	12.9208	13.2018	12.6608	1	0	0
LCA_0672	LS25_0720	T	11.1754	10.7714	10.8209	11.4328	10.5749	10.5197	10.9182	12.1897	12.3471	11.4982	10.4061	11.7629	1	0	0
LCA_0673	LS25_0721	T	9.47152	6.5271	6.7536	8.16317	8.48649	8.75343	9.2232	8.90384	8.68646	9.59279	10.3735	10.3153	1	0	0
LCA_0674	LS25_0722	T	9.46234	6.98028	7.3573	8.2146	8.61106	8.81017	8.95168	8.53573	8.0316	9.63328	10.3446	10.1983	1	0	0
LCA_0675	LS25_0723	T	9.10987	6.45254	7.2734	7.61984	8.48889	8.66806	8.21098	8.40398	8.1413	9.23684	9.71314	10.199	1	0	0
LCA_0676	LS25_0724	T	7.6549	5.23943	5.43958	6.25704	6.09319	6.48387	6.52137	7.17661	6.82212	8.04814	7.72799	7.81132	1	0	0
LCA_0678	LS25_0726	T	6.86044	5.45046	6.09728	4.01007	5.93427	5.9099	5.8646	5.65964	6.41968	6.70042	6.74588	7.05346	1	0	0
LCA_0685	LS25_0733	T	9.87432	7.75331	7.83963	8.28207	8.48823	8.66298	9.54956	9.35554	8.87202	9.70253	10.3763	10.3015	1	0	0
LCA_0686	LS25_0734	T	9.22641	6.84277	7.60361	7.66779	7.88364	8.30111	8.79573	8.72255	8.50813	8.78642	9.60347	9.88446	1	0	0
LCA_0687	LS25_0735	T	6.33058	6.51304	6.83628	6.77852	5.83765	5.17941	8.01037	7.98598	8.20104	7.86731	7.0211	7.28657	1	0	0
LCA_0689	LS25_0737	T	7.52664	7.93381	7.75561	7.0769	6.66325	6.38979	8.3153	8.6563	8.52573	8.21484	8.26107	7.90643	1	0	0
LCA_0690	LS25_0738	T	7.53203	7.91738	7.9648	7.00644	6.63656	6.45491	8.40204	8.7305	8.41049	8.30632	8.23084	7.93208	1	0	0
LCA_0691	LS25_0739	T	7.75311	8.10659	8.08713	7.16165	6.86967	6.51066	8.86565	8.80212	8.4269	8.50009	8.40181	7.84364	1	0	0
LCA_0693	LS25_0741	T	8.11564	8.89902	8.76254	7.97349	7.26874	7.32238	9.27309	9.5333	9.29685	9.31557	9.133	8.68271	1	0	0
LCA_0694	LS25_0742	T	8.3558	9.03107	8.77206	8.03952	7.95567	7.46986	9.10627	9.4843	9.42994	9.16762	8.9252	8.75203	1	0	0
LCA_0696	LS25_0744	T	12.1757	11.668	11.4528	10.6666	9.89616	9.5731	13.6935	13.5787	13.6937	12.597	12.7721	12.89	1	0	0
LCA_0697	LS25_0745	T	9.30271	5.73235	5.00067	8.0392	7.64912	8.39691	8.88809	8.60582	8.29116	9.16024	9.7783	9.9592	1	0	0
LCA_0698	LS25_0746	T	8.86998	6.73509	7.40487	6.97808	7.78093	7.81985	7.71029	7.54785	7.29285	8.20889	9.16947	9.09927	1	0	0
LCA_0700	LS25_0748	T	7.88947	8.03749	8.26807	6.4723	7.69088	7.06872	8.39979	7.55529	7.30795	8.57213	8.30162	7.64586	1	0	0
LCA_0701	LS25_0749	T	10.0065	7.81074	7.67913	6.53945	9.15868	8.73234	9.18131	9.35916	8.63202	9.22775	9.08785	9.9875	1	0	0
LCA_0702	LS25_0750	T	10.5924	9.33417	9.89275	5.33621	6.38643	6.52353	12.4617	9.89543	9.60539	7.86945	9.05107	8.89052	1	0	0
LCA_0704	LS25_0752	T	9.48335	9.73562	10.0375	4.87598	5.72617	5.53188	11.9655	9.82729	10.2543	7.77704	7.11429	6.96146	1	0	0
LCA_0705	LS25_0753	T	9.78998	10.1283	10.3694	5.62924	6.37755	5.97937	12.5912	10.5663	11.302	8.31967	7.26858	7.14231	1	0	0
LCA_0707	LS25_0755	T	7.78198	5.26794	4.94684	6.33768	5.6169	6.82603	6.88617	7.14064	7.35841	7.24931	7.4242	7.86211	1	0	0
LCA_0708	LS25_0756	T	7.96025	7.88784	8.17198	5.54914	6.53402	6.63769	7.80183	7.15072	6.63323	7.33518	7.81875	7.41668	1	0	0
LCA_0709	LS25_0757	T	8.78213	9.5402	9.4355	6.85073	7.54184	7.35056	8.57126	8.10817	7.80194	7.84168	7.56677	7.63711	1	0	0
LCA_0712	LS25_0768	T	6.69421	6.20861	7.03515	5.3759	6.77503	5.76811	5.13892	5.57139	5.10904	7.32432	6.13038	6.53381	1	0	0
LCA_0713	LS25_0769	T	7.93175	3.04482	2.76881	3.74461	5.2067	6.5449	4.4505	3.92361	4.43854	6.60638	6.78746	7.25066	1	0	0
LCA_0714	LS25_0770	T	8.39444	6.85168	7.59453	5.23516	7.05279	7.25183	6.69179	5.13802	4.58994	7.27905	7.96439	7.75152	1	0	0
LCA_0715	LS25_0771	T	12.6569	12.6385	12.6416	12.1236	11.2768	11.0227	13.2605	13.0499	13.446	12.6322	12.66	13.523	1	0	0
LCA_0716	LS25_0772	T	11.8558	12.1697	11.8822	11.3475	10.5725	10.3213	12.762	12.7136	12.8858	12.1326	12.2492	12.7969	1	0	0
LCA_0717	LS25_0773	T	7.94422	7.70663	7.6794	6.7946	7.22931	6.78437	8.56353	7.88881	8.34814	8.53409	8.60395	8.66811	1	0	0
LCA_0719	LS25_0775	T	11.3813	9.30937	9.21225	9.33415	10.138	9.71414	10.6784	9.93744	10.7827	10.7568	10.7511	11.4353	1	0	0
LCA_0732	LS25_0788	T	9.57726	8.18071	8.29241	9.54985	9.2225	9.29812	8.7316	8.45952	9.2144	11.0074	9.76899	9.66101	1	0	0
LCA_0733	LS25_0789	T	8.04594	3.54732	4.3417	5.29958	6.08771	6.92769	5.54	5.39275	5.23525	7.43216	7.79849	8.23214	1	0	0
LCA_0735	LS25_0791	T	6.54159	4.90989	5.44124	3.57969	5.22377	5.35141	5.64715	5.02715	5.29415	6.88122	6.79281	6.54625	1	0	0
LCA_0737	LS25_0793	T	8.4759	8.76457	9.03685	7.11661	7.88361	7.73092	9.23288	8.26991	8.41877	8.88748	8.85268	8.55623	1	0	0
LCA_0738	LS25_0794	T	8.8235	9.8215	9.87491	7.53574	8.68232	7.93734	10.0013	9.17395	9.00645	9.30954	9.4346	8.68604	1	0	0
LCA_0743	LS25_0799	T	9.00335	6.92339	7.54589	8.51841	8.61338	8.57688	7.69933	7.43909	6.53898	8.36802	9.47286	9.53545	1	0	0
LCA_0747	LS25_0803	T	8.19004	8.20794	8.43753	6.7166	8.10469	7.50257	8.21389	7.01424	6.55718	8.4193	8.57853	8.27877	1	0	0
LCA_0748	LS25_0804	T	7.9648	7.64331	8.12699	6.46557	7.87256	7.42964	7.76375	6.34539	5.97418	7.9569	8.03735	7.91024	1	0	0
LCA_0750	LS25_0806	T	9.68405	7.87206	8.11606	7.88102	8.47308	8.70071	9.03651	7.85537	7.48483	8.66359	9.74972	9.59718	1	0	0
LCA_0751	LS25_0807	T	10.2361	9.04009	9.50279	8.5672	9.26222	9.2361	9.83752	8.37484	8.11541	9.38775	10.4529	10.1484	1	0	0
LCA_0755	LS25_0811	T	10.5145	10.081	10.5275	8.49628	9.3691	9.34276	10.4869	9.04123	9.28362	9.91254	10.682	10.3354	1	0	0
LCA_0756	LS25_0812	T	8.74482	8.68659	9.0736	4.68422	6.91211	6.6752	8.69687	6.69138	6.87132	7.39427	7.56171	7.55708	1	0	0
LCA_0767	LS25_0859	T	6.87858	7.80334	8.17438	6.69521	7.25122	6.73579	9.0657	9.12828	9.56056	10.3207	10.4542	10.5906	1	0	0
LCA_0772	LS25_0864	T	7.44205	7.72317	7.78976	6.28346	7.32587	7.0089	9.91989	9.64568	9.95611	10.3013	9.72494	9.6645	1	0	0
LCA_0773	LS25_0865	T	7.4461	6.81705	6.8676	5.87417	7.31469	6.8114	9.36373	9.19674	9.05959	9.80668	9.58496	9.72353	1	0	0
LCA_0774	LS25_0866	T	7.17222	4.39017	5.11417	6.62048	6.93452	7.10691	6.73464	6.50458	5.99397	7.60063	8.46923	7.95186	1	0	0
LCA_0776	LS25_0868	T	7.70901	4.88942	5.16924	6.37721	7.67424	7.48812	6.61221	6.48971	6.22703	7.95568	8.5565	8.3291	1	0	0
LCA_0778	LS25_0870	T	4.66319	3.00452	3.36595	3.75679	4.16641	5.14204	4.82901	4.50857	4.43854	6.97454	6.07286	5.70704	1	0	0
LCA_0779	LS25_0871	T	5.18326	4.20267	4.88086	3.77693	4.51139	4.98129	5.38976	5.16709	5.51209	7.16057	6.34214	6.21988	1	0	0
LCA_0783	LS25_0876	T	6.91014	3.61921	4.28806	3.33495	2.78109	3.60472	6.84887	5.21001	5.6994	6.12548	5.52637	7.57253	1	0	0
LCA_0784	LS25_0877	T	7.97486	5.2511	6.41988	2.71796	2.34997	3.32561	7.28904	5.54874	5.599	6.58547	3.05895	5.2952	1	0	0
LCA_0792	LS25_0885	T	9.17372	6.90989	7.49569	8.03049	8.08558	8.46244	8.95731	9.05839	9.18603	8.8965	9.19699	9.85639	1	0	0
LCA_0794	LS25_0886	T	9.4816	6.45587	7.1641	6.29392	8.26412	8.34058	8.05751	7.6592	6.89082	8.44364	9.21313	8.97817	1	0	0
LCA_0795	LS25_0887	T	9.44671	8.5283	9.20028	7.29281	6.11013	7.02564	8.41908	7.24287	8.31723	7.97938	8.05847	7.9474	1	0	0
LCA_0796	LS25_0888	T	9.06424	9.30825	10.0696	6.90797	5.54381	6.87839	8.37286	7.06602	8.43717	8.10794	7.78177	7.51614	1	0	0
LCA_0797	LS25_0889	T	8.76493	9.84448	10.3282	6.74273	5.27563	6.52256	8.48867	7.06981	8.74068	7.74382	7.62647	7.09667	1	0	0
LCA_0801	LS25_0893	T	8.93877	10.5954	10.4565	7.81781	6.29523	7.20557	8.53117	8.73637	9.75479	8.97418	8.37388	8.09053	1	0	0
LCA_0802	LS25_0894	T	10.808	10.4491	10.762	10.9786	10.9281	10.5522	10.6896	11.0536	10.6336	11.2573	11.5425	12.1047	1	0	0
LCA_0803	LS25_0895	T	7.54702	6.22539	6.82713	6.58646	7.85542	7.07073	7.10294	6.95242	6.54896	7.86101	7.46834	7.70459	1	0	0
LCA_0804	LS25_0896	T	8.14709	7.28756	7.85955	7.08902	8.37078	7.62457	8.03808	7.71661	7.51981	8.45565	8.66554	8.48572	1	0	0
LCA_0812	LS25_0903	T	11.4044	9.55019	10.0272	8.33475	9.5656	9.28048	11.8822	11.6481	11.968	11.7474	11.5196	11.9501	1	0	0
LCA_0813	LS25_0904	T	11.5833	9.82626	10.2129	8.47611	9.64838	9.37813	12.2099	11.9967	12.122	12.0732	11.8893	12.139	1	0	0
LCA_0814	LS25_0905	T	11.5358	10.2428	10.4483	8.82925	9.57957	9.21231	12.6092	12.2611	12.2563	12.2505	12.1978	12.269	1	0	0
LCA_0815	LS25_0906	T	11.5609	10.3266	10.5795	9.04843	9.88664	9.2713	12.8657	12.4342	12.3795	12.4506	12.4879	12.2463	1	0	0
LCA_0816	LS25_0907	T	11.5044	10.5662	10.811	9.10292	9.77494	9.28937	12.2448	12.0131	12.2028	11.9993	11.712	11.7207	1	0	0
LCA_0817	LS25_0908	T	11.5548	11.094	11.2597	9.25998	9.8277	9.39464	12.4965	12.1873	12.5578	12.2581	11.7335	11.8587	1	0	0
LCA_0819	LS25_0910	T	11.4754	11.353	11.6129	9.40409	9.75452	9.2035	12.3588	12.1972	12.2594	12.0027	11.652	11.7385	1	0	0
LCA_0820	LS25_0911	T	11.2764	11.2734	11.4627	9.31088	9.61545	9.13812	12.3486	12.1909	12.3466	11.9875	11.6662	11.6508	1	0	0
LCA_0821	LS25_0912	T	11.2139	11.2595	11.5555	9.34904	9.53028	9.17714	12.3798	12.2224	12.59	11.9874	11.6324	11.561	1	0	0
LCA_0822	LS25_0913	T	11.1838	11.4351	11.6076	9.44351	9.51965	9.03363	12.3303	12.2763	12.5634	11.8639	11.6088	11.4396	1	0	0
LCA_0823	LS25_0914	T	11.3553	11.6006	11.7391	9.60649	9.63401	9.34572	12.4828	12.6514	12.7827	12.1089	11.6368	11.6811	1	0	0
LCA_0827	LS25_0917	T	6.98906	6.80067	6.60909	6.75844	7.04031	6.91131	7.34953	7.71782	7.96971	8.21564	8.29172	8.41095	1	0	0
LCA_0828	LS25_0918	T	9.15069	7.72847	7.89245	8.28809	9.09344	9.01463	9.21263	9.37196	9.62988	9.90752	9.73155	10.3415	1	0	0
LCA_0830	LS25_0920	T	9.83455	9.80112	10.1464	6.28719	7.87622	7.75771	9.76012	9.28565	9.83402	8.78246	9.1026	8.58134	1	0	0
LCA_0836	LS25_0926	T	11.5618	11.9502	11.8267	11.4335	10.9569	10.6826	12.0319	12.7048	12.7631	12.1158	11.8474	12.045	1	0	0
LCA_0840	LS25_0929	T	7.59509	7.18796	7.79224	5.76427	6.6247	6.58653	7.24544	7.00682	6.47416	7.45158	7.56619	7.54276	1	0	0
LCA_0841	LS25_0930	T	7.90003	7.71724	7.80802	7.00092	7.46992	7.08961	8.47539	9.24748	10.2844	8.88571	8.35341	8.28072	1	0	0
LCA_0844	LS25_0932	T	12.0697	11.5326	11.5333	10.4353	10.7514	10.5935	11.7413	12.1248	12.0658	11.1105	11.4348	11.79	1	0	0
LCA_0845	LS25_0933	T	8.67355	7.23914	8.11409	5.66423	7.38936	7.53561	7.34844	6.69718	5.85105	7.56991	8.23779	8.55612	1	0	0
LCA_0846	LS25_0934	T	7.25373	5.02298	5.48874	4.67571	5.42093	6.10049	6.7495	6.15258	5.56469	7.23271	7.53899	7.54911	1	0	0
LCA_0847	LS25_0935	T	7.89103	6.22724	7.08436	5.4089	6.64143	6.38808	7.30362	6.66102	6.48056	7.39752	7.68293	8.09698	1	0	0
LCA_0848	LS25_0936	T	9.90886	8.15259	8.49528	10.2588	8.38708	9.32232	9.11001	8.09353	8.51826	9.29149	9.68777	9.89342	1	0	0
LCA_0849	LS25_0937	T	8.38972	8.83805	8.91083	7.07672	6.1728	6.25369	8.94943	7.60685	8.51858	7.70652	7.68583	7.80077	1	0	0
LCA_0850	LS25_0938	T	6.38005	3.74215	3.34061	4.64125	4.51171	5.51709	5.54237	4.99163	5.00906	7.17295	6.91076	6.62486	1	0	0
LCA_0853	LS25_0941	T	9.86978	6.89997	7.39097	7.47514	8.80081	9.0507	8.59766	8.41287	8.14394	8.94241	9.85255	9.88214	1	0	0
LCA_0854	LS25_0942	T	8.48451	6.37883	7.18148	5.7809	7.54071	7.45133	7.47838	6.98391	6.222	7.73075	8.61531	8.33368	1	0	0
LCA_0856	LS25_0944	T	9.06574	7.97956	8.65718	6.74961	8.2417	8.23942	9.20758	8.13897	7.66047	8.77171	9.69564	9.35773	1	0	0
LCA_0857	LS25_0945	T	9.10553	7.75816	8.2559	7.97416	8.3656	8.74753	8.58168	7.77274	7.65898	8.55562	9.16296	8.82176	1	0	0
LCA_0863	LS25_0951	T	7.11801	4.91859	6.00937	4.41388	4.46482	4.98875	5.65602	4.51519	4.62203	7.17295	6.79799	6.69977	1	0	0
LCA_0864	LS25_0952	T	7.61028	7.32144	7.72364	4.72216	5.28378	5.58519	7.73744	5.73931	5.64937	7.55754	7.63733	7.31446	1	0	0
LCA_0868	LS25_0956	T	8.17006	5.29959	5.69007	6.27663	6.7217	7.38877	7.3572	6.7127	6.54031	7.91382	8.44742	8.39904	1	0	0
LCA_0870	LS25_0957	T	8.21124	7.59737	8.16133	6.37031	7.21029	7.27935	8.32094	7.27014	7.42806	8.29257	8.80718	8.49805	1	0	0
LCA_0872	LS25_0959	T	8.18828	5.92263	6.6984	5.92398	7.37502	7.27299	7.48525	7.45496	7.27996	7.74277	8.5412	8.45162	1	0	0
LCA_0874	LS25_0960	T	13.0937	13.438	13.2208	12.9269	11.6948	11.947	13.6377	13.9812	13.628	13.1409	13.5112	13.4952	1	0	0
LCA_0875	LS25_0961	T	8.49694	5.63124	6.11197	5.85195	6.275	7.03318	8.18066	7.58098	7.18396	7.84754	8.65128	8.39514	1	0	0
LCA_0876	LS25_0962	T	8.5634	6.43411	7.1581	6.1339	6.53587	6.97928	8.02362	7.59336	7.18094	7.41437	8.35186	8.2986	1	0	0
LCA_0878	LS25_0964	T	8.70448	6.65625	7.16113	6.08248	6.7092	7.14855	8.17079	7.65216	7.2342	7.66203	8.52628	8.06029	1	0	0
LCA_0880	LS25_0966	T	7.53764	5.81575	6.70324	4.85961	6.45479	6.3683	7.1852	4.89143	5.51654	7.17347	7.35164	7.3999	1	0	0
LCA_0881	LS25_0967	T	7.87415	7.70332	8.3695	5.68892	6.68192	6.43834	8.38065	6.34007	6.75547	7.66433	7.86104	7.66695	1	0	0
LCA_0884	LS25_0970	T	9.00974	8.76137	8.8933	8.42655	9.30223	8.66383	8.96016	9.58047	9.39826	9.73074	9.91869	9.8124	1	0	0
LCA_0887	LS25_0973	T	6.7365	4.97943	5.80183	6.45416	5.81938	6.39406	6.84768	7.47966	6.95711	8.16844	7.98292	7.8981	1	0	0
LCA_0888	LS25_0974	T	12.2063	10.4951	11.1657	9.73615	10.4326	10.9665	10.9533	10.3169	10.1528	10.9656	11.9835	12.3117	1	0	0
LCA_0895	LS25_0982	T	7.94606	6.91378	7.32207	8.04141	6.95261	7.34821	7.98036	8.07025	9.11368	8.23889	8.18616	8.69218	1	0	0
LCA_0896	LS25_0983	T	11.9687	13.7288	13.4324	14.2717	13.212	13.1836	13.0768	14.909	14.625	14.4282	13.6081	13.7727	1	0	0
LCA_0897	LS25_0986	T	7.19192	5.5647	6.01613	5.43708	6.36525	6.73073	5.53871	5.24493	4.78258	7.40375	7.54301	7.13998	1	0	0
LCA_0898	LS25_0987	T	9.78817	8.27554	8.18374	8.35403	7.34861	8.28948	10.0066	9.85603	10.1686	9.94862	9.59726	10.5647	1	0	0
LCA_0900	LS25_0989	T	8.57708	6.34087	6.17178	8.45338	7.52113	8.33934	8.29988	8.90974	9.38307	9.03155	8.65718	9.74377	1	0	0
LCA_0901	LS25_0990	T	6.84295	5.18011	5.50983	6.09531	5.23347	5.94607	7.071	7.3955	7.07931	7.774	7.21628	7.24347	1	0	0
LCA_0902	LS25_0991	T	6.95382	5.89367	6.08744	5.37874	5.63705	6.2038	7.07901	7.19377	6.52547	7.39634	7.43918	6.89622	1	0	0
LCA_0905	LS25_0992	T	7.4599	6.27203	7.03784	4.02429	7.10133	6.75207	6.48753	6.16327	5.69468	7.27604	7.28808	6.68181	1	0	0
LCA_0906	LS25_0993	T	7.0644	4.738	6.02271	3.40537	6.42881	6.39489	5.85294	5.78753	4.48483	6.93239	6.755	6.08014	1	0	0
LCA_0909	LS25_0996	T	6.67571	7.54933	7.58105	6.95556	6.73993	6.70725	7.60115	7.5005	7.68281	8.14309	7.76039	7.41285	1	0	0
LCA_0910	LS25_0997	T	6.92003	8.25558	8.16356	7.62587	7.09479	7.02383	7.89604	8.1819	8.45363	8.43669	7.9842	7.66497	1	0	0
LCA_0914	LS25_1000	T	9.71368	8.84487	9.05189	7.88402	8.58529	8.64515	9.33767	9.03993	8.56487	8.83222	9.88588	9.83962	1	0	0
LCA_0915	LS25_1001	T	5.83008	0.980277	2.92667	3.43298	4.14216	4.72923	5.80534	6.05606	4.57099	7.10699	6.4745	6.36057	1	0	0
LCA_0917	LS25_1003	T	8.0843	7.91722	8.18725	7.43665	9.04236	8.04331	8.66113	8.19944	7.80886	9.01301	9.42017	9.11899	1	0	0
LCA_0920	LS25_1006	T	15.3822	16.3389	16.2189	16.7033	16.1089	15.6815	7.53756	7.91756	7.22134	8.85722	8.96258	9.29065	1	0	0
LCA_0921	LS25_1007	T	8.09886	4.43061	5.09946	5.05077	6.924	6.44259	6.3307	5.89946	5.1015	7.73183	7.72887	7.94884	1	0	0
LCA_0922	LS25_1008	T	9.17849	6.67051	6.70331	6.99581	8.37926	8.57554	8.25591	8.81865	8.19376	9.15956	9.76073	9.75662	1	0	0
LCA_0923	LS25_1009	T	6.4722	3.06699	3.01338	3.93473	5.38087	5.85901	4.87769	5.05606	4.6641	6.87329	6.59798	6.57352	1	0	0
LCA_0925	LS25_1011	T	7.08236	6.85139	6.84669	7.09086	7.47722	6.91752	7.77376	8.58449	8.57859	9.01716	8.87852	8.86475	1	0	0
LCA_0934	LS25_1022	T	8.51458	7.27181	7.95452	6.41821	8.21342	8.04036	8.02547	7.44308	6.80915	8.29513	9.10516	8.68825	1	0	0
LCA_0938	LS25_1028	T	8.64994	6.55483	6.98857	7.21128	8.19925	7.68333	0.666842	3.46188	2.39184	5.88831	3.13308	2.23713	1	0	0
LCA_0941	LS25_1031	T	8.14593	6.82642	7.55408	4.57378	6.17605	6.32161	7.61643	6.92199	5.61288	7.33334	7.17578	6.71458	1	0	0
LCA_0947	LS25_1037	T	7.56274	8.15723	8.28316	6.97466	5.10966	5.78931	8.721	8.95881	9.0542	8.19039	7.80911	7.66759	1	0	0
LCA_0949	LS25_1039	T	8.80205	8.50366	8.5897	7.23688	6.31977	6.74607	9.27765	9.33508	9.09911	8.34066	8.1893	7.97603	1	0	0
LCA_0950	LS25_1040	T	10.8953	8.34042	8.8272	8.65832	7.66306	8.9872	10.4873	8.41439	9.01479	9.09101	10.268	10.3918	1	0	0
LCA_0952	LS25_1042	T	9.36771	6.98863	8.34876	4.82683	4.3587	6.18233	7.81955	5.74704	5.23643	6.89517	7.72928	6.9024	1	0	0
LCA_0954	LS25_1044	T	8.75349	8.49306	8.83757	5.58158	4.76052	5.58931	9.08465	6.24594	5.95351	7.43806	7.66389	7.65595	1	0	0
LCA_0955	LS25_1045	T	9.11384	10.6361	10.267	8.3282	5.37442	6.06481	10.1704	7.97908	8.53612	8.41816	8.20213	8.20413	1	0	0
LCA_0956	LS25_1046	T	7.22232	6.62889	6.23424	6.08276	3.22091	4.87837	7.165	4.7121	5.89	7.42805	7.00222	6.62784	1	0	0
LCA_0957	LS25_1047	T	7.88698	7.98962	7.71877	7.36259	4.2753	5.58797	7.70217	6.01327	6.32657	7.6042	7.52349	6.85538	1	0	0
LCA_0959	LS25_1049	T	8.84646	9.01981	9.00321	8.28634	5.31619	6.07186	7.87061	6.41411	7.62418	7.16094	7.27795	6.53729	1	0	0
LCA_0960	LS25_1050	T	6.51311	5.28363	5.8837	3.99122	5.99485	5.56078	6.27732	5.08848	3.84852	7.09154	7.08983	6.68064	1	0	0
LCA_0961	LS25_1051	T	8.81255	3.83919	4.9555	5.71557	7.04547	7.80537	7.13323	6.48348	6.20699	8.08103	9.0879	9.14744	1	0	0
LCA_0964	LS25_1054	T	8.55572	6.04563	6.78754	5.82342	8.68556	7.50782	7.55496	7.26593	6.9783	8.70831	9.00162	10.7106	1	0	0
LCA_0967	LS25_1058	T	5.32736	3.95194	5.16918	3.01353	4.2907	4.89979	3.61342	4.75241	4.39286	6.75894	4.96418	5.20871	1	0	0
LCA_0969	LS25_1060	T	7.51048	6.58992	7.47312	7.11377	6.9202	7.06848	10.0667	10.5628	10.7932	9.65465	8.816	9.25689	1	0	0
LCA_0971	LS25_1061	T	10.3126	9.51255	9.80529	8.59026	9.4379	9.19298	10.2518	9.41452	9.15439	9.83236	10.2006	10.3428	1	0	0
LCA_0972	LS25_1062	T	8.88341	8.21853	8.51847	8.09503	8.09942	8.28732	9.1357	8.78753	8.36677	8.95122	9.27811	9.23025	1	0	0
LCA_0973	LS25_1063	T	8.27038	7.53194	8.07059	9.0153	8.45115	9.12689	10.519	10.9678	10.1002	9.38619	9.3261	10.5994	1	0	0
LCA_0974	LS25_1064	T	11.1169	11.2085	11.8397	11.1125	11.0634	11.9926	12.3446	13.1259	12.5936	11.5981	12.1896	12.5258	1	0	0
LCA_0976	LS25_1066	T	6.95136	5.02967	6.08297	3.98838	5.46073	5.54948	6.33238	5.88925	5.21832	7.33494	6.85264	7.14023	1	0	0
LCA_0980	LS25_1070	T	8.50056	8.62179	8.82572	7.90961	7.54394	7.84298	8.32403	9.15654	9.73971	9.11507	8.64721	8.15403	1	0	0
LCA_0981	LS25_1071	T	8.50807	8.63478	8.97378	7.29517	7.61844	7.36071	9.71991	8.73835	8.34943	9.23282	9.65304	9.30242	1	0	0
LCA_0982	LS25_1072	T	8.49366	7.57821	7.99471	6.74691	7.29416	7.45007	8.91087	8.39613	7.87654	8.91182	9.56129	9.10788	1	0	0
LCA_0983	LS25_1073	T	9.09842	9.35667	9.83718	7.9957	8.32191	8.13447	11.1687	10.4969	10.1283	10.4476	10.7941	10.8513	1	0	0
LCA_0984	LS25_1074	T	9.24839	9.20397	9.5403	8.07453	8.47616	8.19941	10.5653	10.2545	10.0392	10.1103	10.1859	10.7581	1	0	0
LCA_0985	LS25_1075	T	8.75718	7.06663	7.66876	7.43574	7.34461	7.60705	9.33427	8.81095	8.55371	9.08642	9.71988	10.0352	1	0	0
LCA_0986	LS25_1076	T	8.01458	6.31047	6.76565	6.68834	6.62106	7.13974	8.31097	8.00042	7.70532	8.4896	8.60604	8.50739	1	0	0
LCA_0989	LS25_1078	T	8.10461	7.12815	7.72417	4.73254	6.97223	6.98349	7.55218	6.46538	6.19979	7.44866	7.94435	7.68945	1	0	0
LCA_0994	LS25_1083	T	6.72788	4.08997	5.29939	5.98441	5.76643	6.06014	6.00639	6.41335	5.49532	6.93735	7.10728	7.17396	1	0	0
LCA_0999	LS25_1090	T	8.8618	5.84606	6.27787	7.18928	7.53568	8.2094	8.03177	8.55159	8.42845	8.48473	8.40381	8.81431	1	0	0
LCA_1000	LS25_1099	T	7.72406	7.3739	7.87803	5.25506	7.0611	6.76995	8.03171	6.01665	5.47268	7.85812	8.43632	8.22389	1	0	0
LCA_1001	LS25_1100	T	7.37172	7.37879	8.01219	5.09278	6.5926	6.59232	7.84295	6.1486	5.62605	7.59949	8.24275	7.66183	1	0	0
LCA_1002	LS25_1101	T	7.25116	5.79321	6.41911	4.72875	6.01697	6.44568	6.33939	5.60704	4.55718	7.24128	7.39795	7.44023	1	0	0
LCA_1003	LS25_1102	T	11.366	8.86981	9.44124	9.18399	10.6796	10.8942	10.464	9.96949	10.1476	11.2609	11.58	12.3563	1	0	0
LCA_1004	LS25_1103	T	6.73977	3.96711	5.29201	4.87857	5.86596	5.892	5.94933	6.3097	5.44216	7.26513	6.961	6.76662	1	0	0
LCA_1005	LS25_1104	T	6.2177	6.62124	6.02826	6.14448	5.01494	5.18697	7.38638	8.16408	8.13095	7.91028	7.16339	7.19123	1	0	0
LCA_1015	LS25_1113	T	14.1824	14.9009	14.8041	14.3123	12.5388	12.7228	14.5254	15.6725	15.8949	14.2535	13.6471	14.6557	1	0	0
LCA_1016	LS25_1114	T	8.1209	7.55761	7.66906	6.56316	7.5386	7.11985	8.12857	7.46074	7.49994	8.79419	8.79722	8.46322	1	0	0
LCA_1017	LS25_1115	T	11.1605	8.73154	9.18185	9.87518	9.95556	10.2385	11.2044	11.3963	11.1131	11.3671	11.6159	11.5822	1	0	0
LCA_1018	LS25_1116	T	7.91026	4.40596	5.43481	4.82565	6.72831	6.80769	6.29558	5.61899	5.99257	7.13854	7.7815	7.61739	1	0	0
LCA_1019	LS25_1117	T	9.53488	6.79201	7.13695	6.64962	8.09272	8.53379	8.74416	8.52491	8.08922	9.06701	9.7207	9.79978	1	0	0
LCA_1024	LS25_1122	T	8.03261	6.59941	6.40399	6.21998	7.44701	7.13343	6.46891	6.30546	6.00277	6.78875	6.90012	7.51791	1	0	0
LCA_1025	LS25_1123	T	7.56624	5.2392	5.96319	5.12662	6.17869	6.24178	6.83593	6.69991	6.07349	7.69627	7.74009	7.28477	1	0	0
LCA_1026	LS25_1124	T	7.34972	5.01298	5.38679	5.13608	5.67444	6.04741	6.18058	6.27107	5.51654	6.63564	6.89099	6.69496	1	0	0
LCA_1027	LS25_1125	T	8.19284	5.44671	6.35658	6.0166	6.57207	7.10361	7.94969	7.69663	7.5513	7.47989	8.03538	7.87128	1	0	0
LCA_1030	LS25_1128	T	7.7598	5.81501	6.00688	6.7372	5.83005	6.50613	7.73695	7.65288	7.53075	7.74712	7.71702	7.50157	1	0	0
LCA_1032	LS25_1130	T	11.8902	10.7196	11.2498	9.12692	9.93799	9.97334	11.1318	10.2701	9.9871	9.82422	11.1851	11.1614	1	0	0
LCA_1033	LS25_1131	T	10.4991	8.41221	8.87244	8.25301	8.98456	9.25419	9.20018	9.18741	8.8127	8.84627	9.9052	10.0871	1	0	0
LCA_1036	LS25_1134	T	6.71098	5.40919	5.59541	4.40128	5.77138	6.05102	6.14087	5.8886	5.5841	7.64336	7.84837	7.69948	1	0	0
LCA_1037	LS25_1135	T	10.3936	10.7829	10.888	10.2368	9.62715	10.0825	10.6402	11.7226	11.5826	11.8992	11.6604	11.6465	1	0	0
LCA_1038	LS25_1136	T	5.17699	4.19871	4.78664	5.35151	3.03866	4.31686	6.94315	7.54704	7.36454	8.89526	7.53191	8.9609	1	0	0
LCA_1039	LS25_1137	T	12.4714	8.39688	8.44124	9.0607	10.2172	11.0628	10.643	9.77996	9.86425	11.0248	11.4578	12.5258	1	0	0
LCA_1040	LS25_1138	T	7.89115	8.47884	8.60721	7.7054	7.25394	7.12843	10.6823	10.3734	10.4097	10.6129	10.2443	11.1205	1	0	0
LCA_1042	LS25_1140	T	7.95253	8.20521	8.29417	7.20004	7.66856	7.30846	8.49444	7.87935	7.67574	8.75956	8.53222	7.9497	1	0	0
LCA_1045	LS25_1143	T	8.59455	6.29963	7.0339	5.70022	7.68475	7.44107	6.6748	6.58992	6.32724	7.96883	7.96684	8.17565	1	0	0
LCA_1047	LS25_1144	T	9.53454	9.56608	9.93012	8.22747	8.20859	8.59021	8.5495	7.69596	8.0202	8.43495	8.82627	8.37114	1	0	0
LCA_1053	LS25_1151	T	5.77024	5.03141	5.52799	5.84668	5.93026	5.999	6.61265	6.58236	6.69066	7.99182	7.72966	7.64461	1	0	0
LCA_1060	LS25_1159	T	7.89572	3.53792	4.44124	4.54257	5.41969	6.70345	6.19208	5.97062	4.04261	7.31167	7.67693	7.67639	1	0	0
LCA_1061	LS25_1160	T	9.29312	6.71172	7.08417	6.52677	8.15423	7.74686	8.23138	8.81069	8.19827	8.87361	8.84077	9.12069	1	0	0
LCA_1062	LS25_1161	T	11.5632	7.94023	8.63931	7.37639	9.02272	9.5812	9.36476	9.04327	8.26249	9.0767	10.4504	10.5378	1	0	0
LCA_1063	LS25_1162	T	14.7158	12.2615	12.7302	12.743	13.4321	13.3254	14.6119	13.6621	13.968	14.0509	14.5137	14.8163	1	0	0
LCA_1065	LS25_1164	T	8.85646	7.33807	7.96765	6.66007	7.69583	7.97566	8.18421	7.15635	6.40672	8.09379	9.37384	9.33986	1	0	0
LCA_1066	LS25_1165	T	11.64	7.15851	7.3873	8.76202	10.148	10.2852	9.84754	9.53143	9.4614	10.3884	10.7651	11.8165	1	0	0
LCA_1067	LS25_1166	T	12.3301	11.2838	11.4244	10.4668	10.7237	10.3269	12.4007	12.1464	12.9477	11.5795	11.656	11.8881	1	0	0
LCA_1070	LS25_1169	T	7.23371	3.64399	4.59038	6.14042	5.42255	6.82882	6.95851	6.61722	6.73005	8.20344	8.15426	7.78968	1	0	0
LCA_1073	LS25_1172	T	7.29855	7.04264	7.12148	6.16055	6.87332	6.74442	7.84066	7.95131	7.63335	8.0726	8.03972	7.41153	1	0	0
LCA_1079	LS25_1178	T	10.2978	8.15262	8.95892	7.54703	9.25261	9.15539	9.00709	8.30647	7.76893	9.29962	9.98043	10.1369	1	0	0
LCA_1082	LS25_1181	T	10.6252	11.2066	11.3797	11.0345	10.486	10.6185	10.9859	11.2285	11.0704	11.5705	11.547	11.1858	1	0	0
LCA_1083	LS25_1182	T	10.2481	10.7339	10.9705	10.6371	10.2088	10.1487	10.4998	11.0152	10.8128	10.9789	11.2155	10.7666	1	0	0
LCA_1084	LS25_1183	T	9.89337	10.1366	10.6418	10.3038	9.85142	9.93981	9.93841	10.8486	10.4065	10.4497	10.8377	10.5374	1	0	0
LCA_1085	LS25_1184	T	10.1202	9.89793	9.934	9.96952	9.85332	10.0394	9.96795	11.223	10.6865	10.6622	11.2227	11.008	1	0	0
LCA_1087	LS25_1186	T	8.58251	6.67693	6.4389	7.44355	7.92288	8.07749	8.33719	7.83205	7.27659	9.13206	9.50745	9.58029	1	0	0
LCA_1091	LS25_1190	T	9.45795	7.00732	6.80171	9.51904	7.94681	8.78374	10.3891	10.2933	10.0759	10.339	10.8842	10.6858	1	0	0
LCA_1092	LS25_1191	T	9.48923	7.69028	8.27507	8.93439	8.68266	8.99064	9.89325	9.79942	9.74177	9.81339	10.4477	10.4657	1	0	0
LCA_1098	LS25_1197	T	8.51799	7.83211	8.54316	6.37054	7.43817	7.52261	7.64814	7.45632	7.39607	7.96849	7.33967	7.12707	1	0	0
LCA_1099	LS25_1198	T	8.54711	7.33564	7.89545	6.52787	7.29416	7.66987	7.4663	7.52747	7.47287	7.84845	7.35996	7.14963	1	0	0
LCA_1101	LS25_1200	T	8.54251	6.3926	6.97738	6.32383	7.23595	7.46516	7.1052	6.85988	6.82022	7.64926	7.27766	7.0305	1	0	0
LCA_1102	LS25_1201	T	8.27581	5.28507	5.89888	6.36772	6.71704	7.22589	6.84599	6.93053	7.06403	7.42805	7.1423	7.10885	1	0	0
LCA_1109	LS25_1206	T	6.68998	7.01255	7.31498	6.20966	5.51255	5.89288	7.43687	8.19902	7.92462	8.38344	7.49145	7.65934	1	0	0
LCA_1111	LS25_1208	T	6.5992	6.58694	6.97363	5.74529	5.12773	5.534	6.56302	5.94914	5.75135	7.04411	6.21575	5.84993	1	0	0
LCA_1113	LS25_1210	T	6.28844	4.85655	5.46452	5.75226	4.82204	5.40911	6.19408	6.48348	5.24352	7.27051	6.59244	6.05564	1	0	0
LCA_1117	LS25_1214	T	9.7112	7.89359	8.81725	9.11567	8.89525	9.20588	8.55707	8.27107	7.05968	8.51793	8.99356	8.61547	1	0	0
LCA_1119	LS25_1216	T	9.32323	7.97452	8.71999	8.10529	8.55144	7.99869	8.85118	8.48971	8.22703	8.84426	9.7965	9.37918	1	0	0
LCA_1122	LS25_1219	T	8.95465	6.31882	6.88746	7.52156	7.66483	7.892	7.92307	8.21672	7.65999	8.60379	9.12439	9.17564	1	0	0
LCA_1123	LS25_1220	T	9.65749	7.57635	8.24754	7.16726	7.84382	8.4164	9.03491	8.646	8.12459	8.67142	10.1603	9.81211	1	0	0
LCA_1126	LS25_1223	T	11.073	11.3052	11.6105	10.0569	10.4468	9.79353	11.4809	10.4989	11.1831	10.6611	10.5983	10.3634	1	0	0
LCA_1127	LS25_1224	T	10.7375	10.846	11.4165	9.66058	10.2216	9.59355	11.3336	10.1942	10.8173	10.4027	10.5502	10.2079	1	0	0
LCA_1128	LS25_1225	T	10.8841	10.7283	11.0534	9.59254	10.1571	9.66083	11.2149	10.2879	10.7199	10.5213	10.6858	10.1531	1	0	0
LCA_1129	LS25_1226	T	10.8988	10.5572	10.6873	9.54141	9.91326	9.6144	11.0982	10.251	10.6865	10.5075	10.7535	10.2154	1	0	0
LCA_1130	LS25_1227	T	10.8788	10.1657	10.7443	9.48017	9.87913	9.53439	10.9144	9.90227	10.4962	10.3416	10.6592	10.2965	1	0	0
LCA_1131	LS25_1228	T	10.6179	9.78464	10.4087	9.2202	9.63355	9.26351	10.3714	9.62912	10.3441	9.99255	10.1641	10.161	1	0	0
LCA_1133	LS25_1230	T	10.1577	7.58391	8.04487	6.22184	7.37732	8.4241	8.22068	8.08665	7.92641	8.03347	9.36143	9.64694	1	0	0
LCA_1134	LS25_1231	T	10.022	10.4807	10.6877	8.25761	8.52091	8.44894	10.6171	10.7196	10.7409	9.71025	9.72565	9.52163	1	0	0
LCA_1135	LS25_1232	T	10.2765	10.6224	10.5219	8.3013	8.45717	8.47652	10.7686	11.0166	10.6844	9.76836	9.93637	9.62252	1	0	0
LCA_1137	LS25_1234	T	8.87772	7.11664	7.64406	7.09914	7.56624	7.80956	8.05802	6.94124	6.69433	7.72131	9.01454	9.02931	1	0	0
LCA_1138	LS25_1235	T	8.6413	5.61196	6.12285	6.70633	6.77384	7.75624	7.57369	6.98512	6.22703	7.59311	8.79835	8.58762	1	0	0
LCA_1139	LS25_1236	T	7.42229	4.84172	5.69189	4.44714	6.59372	6.20384	6.31761	6.36898	5.265	7.24362	7.97147	8.00506	1	0	0
LCA_1140	LS25_1237	T	7.72705	6.37887	6.88238	4.94503	7.4458	6.71895	6.97689	6.53022	5.31723	7.73124	7.83608	7.85622	1	0	0
LCA_1141	LS25_1238	T	4.57139	6.48387	5.91679	5.16497	4.64318	5.76255	5.08883	8.15993	7.27253	7.35005	5.5631	5.24335	1	0	0
LCA_1143	LS25_1240	T	5.47079	3.50602	3.57794	4.1387	3.6679	5.28564	4.53067	6.53411	7.05745	7.36712	5.88699	4.8244	1	0	0
LCA_1146	LS25_1243	T	9.28416	7.0809	8.00312	6.48207	8.17588	7.95974	8.98931	7.37799	7.36454	8.41018	9.3259	9.2378	1	0	0
LCA_1147	LS25_1244	T	6.33053	4.77911	5.60192	4.5421	5.45987	5.79696	6.51128	5.60782	5.74929	7.42376	6.83845	6.77901	1	0	0
LCA_1152_b	LS25_1249	T	12.5222	9.7125	9.12521	12.3631	11.3355	11.7989	12.724	13.6641	13.3483	13.7043	12.8829	14.0753	1	0	0
LCA_1154	LS25_1251	T	6.96544	5.49485	5.31571	5.24711	6.48681	6.63237	7.58923	7.33696	7.19292	8.11703	8.35461	7.84656	1	0	0
LCA_1157	LS25_1254	T	9.22804	7.20799	7.85004	7.81854	8.78933	8.65022	8.47057	7.93887	7.97318	9.15423	10.0992	10.0229	1	0	0
LCA_1169	LS25_1265	T	9.20124	9.48213	9.70335	9.17327	8.82057	8.83142	10.415	10.2085	10.4303	10.5303	10.4214	10.5081	1	0	0
LCA_1173	LS25_1269	T	9.24223	9.37684	9.07947	9.42658	7.74545	7.85476	9.79278	10.2419	10.8058	10.4643	9.964	10.2434	1	0	0
LCA_1178	LS25_1274	T	6.35257	4.62978	4.50905	4.6775	5.23912	5.00831	6.50895	6.64102	6.44546	7.06746	7.24184	7.46992	1	0	0
LCA_1179	LS25_1275	T	11.009	8.34797	9.3873	6.89418	9.77682	9.3927	10.2607	8.76929	8.59699	8.8318	10.4653	10.6425	1	0	0
LCA_1185	LS25_1276	T	3.61563	3.24787	2.84062	2.52096	4.47115	4.73629	2.57776	3.54272	3.62469	6.62931	3.40657	3.08094	1	0	0
LCA_1188	LS25_1279	T	9.53314	8.38768	9.23713	7.36616	8.98691	8.64508	7.60091	7.32566	6.85534	8.74573	9.5614	9.93452	1	0	0
LCA_1203	LS25_1294	T	6.51035	6.33619	6.56842	4.28683	5.88408	5.90589	6.75802	6.77507	6.12677	7.08429	6.34194	5.61417	1	0	0
LCA_1207	LS25_1298	T	6.03383	5.76111	6.18862	1.92841	4.70726	5.08038	6.75837	6.29707	5.35256	7.02882	6.49156	5.87228	1	0	0
LCA_1215	LS25_1304	T	6.733	5.75301	5.54242	7.27822	5.95883	6.48044	7.57788	8.39309	8.00488	8.26432	7.75944	7.99123	1	0	0
LCA_1218	LS25_1306	T	8.36607	5.05311	5.69138	4.61589	5.83648	6.0509	7.43095	7.20806	7.1015	7.5605	7.78341	7.72159	1	0	0
LCA_1235	LS25_1308	T	8.62523	7.45771	7.88753	7.02968	7.67186	7.52932	9.48241	9.85979	9.84634	10.5923	10.18	10.6008	1	0	0
LCA_1236	LS25_1309	T	10.2827	9.82834	9.91812	9.53447	8.88291	8.69502	12.6326	13.3133	12.9773	13.1264	12.896	13.432	1	0	0
LCA_1237	LS25_1310	T	9.50008	8.77814	8.35243	8.41464	7.30132	7.71678	12.0939	12.9847	12.2702	12.4555	12.1132	12.5779	1	0	0
LCA_1242	LS25_1315	T	6.98915	4.02143	3.96782	4.47414	4.82075	5.5021	6.77016	6.74704	5.751	7.52381	7.70281	7.12327	1	0	0
LCA_1247	LS25_1319	T	9.23052	10.3312	10.0454	9.02252	9.27828	8.69533	9.91839	10.2148	10.399	10.3422	9.64439	10.3661	1	0	0
LCA_1248	LS25_1320	T	9.91621	10.5329	10.4881	9.38067	9.65214	9.18232	10.7609	10.5381	10.653	10.9501	10.8147	10.5642	1	0	0
LCA_1250	LS25_1322	T	9.68425	9.32894	9.64204	8.9762	9.0538	8.96326	10.4537	10.3653	10.2324	10.4081	10.7677	10.2973	1	0	0
LCA_1251	LS25_1323	T	9.86317	9.18673	9.32259	8.9591	9.16916	9.0281	9.8398	10.0322	9.97823	10.3328	10.343	10.3864	1	0	0
LCA_1257	LS25_1332	T	8.74061	7.84775	8.40108	7.1835	8.5572	7.99557	8.75306	9.12524	8.66607	8.90532	9.36941	9.33904	1	0	0
LCA_1260	LS25_1335	T	8.14452	4.61664	4.65614	5.63193	6.24086	7.20872	6.9306	6.7565	6.23275	7.82363	8.40462	8.17453	1	0	0
LCA_1262	LS25_1337	T	9.5489	7.79148	8.47302	7.96104	8.43685	8.61721	8.72304	8.78719	8.71716	9.33494	9.89817	10.2353	1	0	0
LCA_1263	LS25_1338	T	9.61551	7.65593	7.88741	8.15723	8.20839	8.63108	9.03318	8.89292	8.71012	9.55358	10.2445	10.1731	1	0	0
LCA_1264	LS25_1339	T	11.5291	9.78977	9.93092	9.43738	10.542	10.3409	10.9256	10.7503	10.3327	10.8689	11.5423	11.6395	1	0	0
LCA_1265	LS25_1340	T	12.1721	8.96194	9.19974	9.18124	10.5954	10.6297	11.2234	10.8295	10.0796	10.8	12.0457	12.0689	1	0	0
LCA_1268	LS25_1343	T	6.52044	2.09624	0.820233	2.79603	4.84308	5.12684	4.88551	5.05606	5.15595	6.75551	6.37934	6.04431	1	0	0
LCA_1271	LS25_1345	T	6.74528	6.80854	7.20359	4.53332	6.04986	5.4576	7.15491	6.2898	5.89114	7.33058	6.31762	5.89513	1	0	0
LCA_1273	LS25_1347	T	8.99626	8.33637	8.22002	8.58498	7.50438	7.7606	8.92349	8.94914	9.25257	9.28538	8.89272	9.6604	1	0	0
LCA_1274	LS25_1348	T	7.71518	3.87594	4.23737	5.90122	5.67525	6.65089	7.44604	7.50411	7.43408	7.82291	8.11339	8.93704	1	0	0
LCA_1276	LS25_1350	T	8.36538	6.24574	7.16767	4.73254	6.53517	6.41127	6.83669	6.07676	5.42176	6.84517	6.50765	6.95058	1	0	0
LCA_1280	LS25_1352	T	7.65393	5.08634	5.76289	4.29958	5.12424	5.81447	6.44876	6.4302	6.12313	7.52497	7.09515	7.17737	1	0	0
LCA_1282	LS25_1354	T	7.76404	7.70148	7.63192	7.93178	7.60349	7.59173	8.33624	8.70256	8.67317	8.95907	7.91825	8.72199	1	0	0
LCA_1285	LS25_1357	T	0.829978	0.493241	2.02459	-0.169535	1.65512	3.68965	2.51852	3.63548	2.24352	6.70962	4.26487	3.21434	1	0	0
LCA_1287	LS25_1358	T	4.42685	4.49287	4.06075	3.24513	2.95431	3.92995	4.28904	3.89143	4.01404	6.36295	5.11785	5.56982	1	0	0
LCA_1288	LS25_1359	T	7.09933	3.89281	4.20177	3.74461	6.56927	6.68968	5.17656	3.93207	5.27707	7.31786	6.45888	6.69635	1	0	0
LCA_1290	LS25_1361	T	8.38792	6.85343	7.594	6.97519	7.25311	7.56007	8.18419	7.53567	7.15464	8.52145	8.83836	9.07644	1	0	0
LCA_1291	LS25_1362	T	12.2991	9.77003	9.6456	10.6394	11.6357	11.7398	10.6864	11.2537	12.0263	12.1005	11.4866	12.7228	1	0	0
LCA_1292	LS25_1363	T	9.64028	8.18179	8.37949	8.17798	9.35531	9.08748	8.47696	8.9868	8.94022	9.32938	9.29495	9.09298	1	0	0
LCA_1294	LS25_1365	T	4.66747	3.27762	4.18748	2.46284	4.50989	5.1376	8.08527	8.41374	8.59577	9.01817	9.13285	8.61531	1	0	0
LCA_1298	LS25_1369	T	8.91839	8.33245	8.82385	7.73196	7.46988	7.57327	9.37469	9.83564	9.46407	8.82809	8.85969	9.22405	1	0	0
LCA_1299	LS25_1370	T	8.9872	7.7003	7.90118	7.80706	6.96096	7.57706	9.29278	10.1928	9.53303	8.74826	8.90322	9.22935	1	0	0
LCA_1307	LS25_1378	T	10.9458	8.66146	8.84506	8.39272	10.1464	10.2611	9.7845	9.57395	9.64447	10.9741	11.0969	11.2363	1	0	0
LCA_1311	LS25_1385	T	8.16349	3.4089	4.26218	6.36084	7.45343	8.2698	6.66928	7.01953	6.68646	8.4855	8.58382	9.57694	1	0	0
LCA_1317	LS25_1391	T	11.4007	10.706	10.8461	8.8027	9.97488	10.1936	11.9679	10.9038	11.8752	11.3248	11.4143	11.6778	1	0	0
LCA_1321	LS25_1395	T	9.73814	9.22579	9.20942	9.93128	9.45403	9.26711	9.40362	9.49411	9.15057	9.63715	10.2042	9.82864	1	0	0
LCA_1325	LS25_1398	T	6.36531	6.30221	6.63251	4.28188	5.01343	5.29595	6.22794	5.63065	5.36797	6.98168	6.4331	5.98357	1	0	0
LCA_1329	LS25_1402	T	9.44318	7.31207	7.83158	7.41506	8.32935	8.52116	8.67327	8.81753	8.62274	8.86545	9.41492	9.57404	1	0	0
LCA_1333	LS25_1406	T	12.2837	8.33516	8.87578	8.85569	10.3189	10.9391	10.6183	10.0899	9.9968	10.7179	11.6022	12.1598	1	0	0
LCA_1337	LS25_1410	T	7.56669	4.35111	4.85004	4.97784	5.44741	6.31871	6.45949	6.6171	6.08239	7.28078	7.1406	7.19508	1	0	0
LCA_1339	LS25_1412	T	7.3138	5.72108	5.82713	4.89604	6.86754	6.41254	6.84688	6.22688	6.10954	7.32361	7.09073	7.26799	1	0	0
LCA_1343	LS25_1416	T	10.394	7.37892	8.09084	7.02427	8.14849	8.64873	9.12569	8.94145	8.93923	8.61107	9.72601	9.75135	1	0	0
LCA_1344	LS25_1417	T	7.36194	4.74557	4.87253	4.29138	6.75545	6.55447	5.5971	5.76899	5.0109	6.9357	7.25059	6.78142	1	0	0
LCA_1345	LS25_1418	T	8.09334	4.18247	4.95198	4.48221	6.36273	6.58917	6.06186	5.79497	5.86933	7.16988	7.47698	7.12496	1	0	0
LCA_1349	LS25_1422	T	9.41578	9.0538	9.13885	7.23558	8.3327	8.56576	9.36881	8.81662	9.17627	9.1202	9.23568	9.23712	1	0	0
LCA_1350	LS25_1423	T	8.9261	8.81277	9.26142	7.53251	8.5529	8.31002	8.61899	8.519	9.00839	8.85671	8.2642	8.51527	1	0	0
LCA_1351	LS25_1424	T	8.32548	7.26851	7.82955	6.29332	7.40008	7.61943	8.19421	7.92238	8.16669	8.46249	8.42943	8.22053	1	0	0
LCA_1355	LS25_1428	T	8.42463	8.52801	8.86138	7.67872	8.20332	7.68358	8.86193	8.99347	8.52249	9.5503	9.16255	9.7433	1	0	0
LCA_1357	LS25_1431	T	8.72862	8.57605	8.89942	6.76305	8.05929	7.49317	9.20337	8.4709	8.15488	8.81808	9.23591	8.87372	1	0	0
LCA_1363	LS25_1437	T	7.05007	4.99452	5.77741	4.93942	6.03087	6.17156	7.18159	6.7565	6.26613	7.43595	7.54718	7.34916	1	0	0
LCA_1364	LS25_1438	T	7.27305	5.36072	5.45349	6.70493	6.79029	6.86339	7.60137	7.55138	7.57821	8.51755	8.5027	8.11724	1	0	0
LCA_1365	LS25_1439	T	12.768	10.8582	10.6213	12.8809	11.0212	11.6662	12.5193	13.0843	13.7981	12.9691	12.0976	13.3666	1	0	0
LCA_1366	LS25_1440	T	8.61418	8.60465	8.82341	7.05013	7.03891	7.09009	9.36672	9.29747	9.09172	8.71445	8.20097	8.22627	1	0	0
LCA_1367	LS25_1441	T	8.21762	7.48767	7.8733	6.41195	6.52459	6.65635	8.68941	9.12902	8.7928	8.30103	8.31164	8.0906	1	0	0
LCA_1369	LS25_1443	T	8.04228	5.53091	6.22273	5.20694	6.41268	6.9502	7.2023	6.49483	6.91956	7.60479	8.22118	8.27604	1	0	0
LCA_1370	LS25_1444	T	7.77213	4.68297	5.23635	5.06392	6.23188	6.82418	7.14323	6.77668	6.38471	8.05703	7.98788	7.85095	1	0	0
LCA_1372	LS25_1446	T	8.69857	7.24635	7.77263	5.71416	7.16031	7.06194	8.50735	7.38345	7.28957	7.9089	8.25908	8.63891	1	0	0
LCA_1373	LS25_1447	T	8.62785	7.39421	8.02694	5.51088	6.69811	6.95778	7.7727	6.72902	6.20647	7.28509	8.08225	7.74954	1	0	0
LCA_1374	LS25_1448	T	9.47978	8.61488	8.88214	7.01946	7.62594	8.11064	9.14579	8.10817	8.00839	8.66884	9.2618	9.30514	1	0	0
LCA_1375	LS25_1449	T	7.34884	7.57389	7.97875	5.52732	5.80766	5.70437	7.9525	6.00696	6.43943	7.50379	7.17338	6.87533	1	0	0
LCA_1376	LS25_1450	T	7.38592	5.12275	5.48007	5.20999	5.41016	5.48266	6.44512	4.95327	5.6317	7.08949	6.91473	6.61392	1	0	0
LCA_1381	LS25_1454	T	7.26238	5.59525	6.36107	5.70299	6.9176	6.82853	7.6187	8.09998	8.35676	7.9657	7.83608	8.00077	1	0	0
LCA_1384	LS25_1457	T	9.2497	6.38086	6.92255	7.62151	7.97839	8.38052	8.43211	8.67218	8.50547	8.95517	9.49195	9.56179	1	0	0
LCA_1385	LS25_1458	T	8.84868	6.7317	8.04386	4.44508	7.03944	6.66631	8.67511	6.81027	6.94747	7.97289	8.55815	8.54771	1	0	0
LCA_1386	LS25_1459	T	7.46649	4.88182	5.67621	4.7551	5.93123	6.19991	7.19593	6.1638	5.4615	7.33648	7.02765	7.18364	1	0	0
LCA_1389	LS25_1462	T	8.40762	7.08337	7.58963	5.08618	7.03113	7.1355	7.76423	6.37317	5.77957	7.48116	8.4277	7.74286	1	0	0
LCA_1390	LS25_1463	T	8.13311	6.52562	7.26051	4.77265	7.43753	6.86033	7.62027	6.14984	5.9423	7.87766	8.21722	7.46567	1	0	0
LCA_1391	LS25_1464	T	8.26102	6.34318	7.46333	5.26921	7.38477	7.07969	7.55235	6.28701	5.73893	7.74998	8.5308	7.80528	1	0	0
LCA_1392	LS25_1465	T	8.22102	6.24043	6.77178	4.67076	6.85297	7.1245	7.15637	6.1985	5.54351	7.19198	7.91479	7.66633	1	0	0
LCA_1393	LS25_1466	T	8.32503	5.57745	6.2874	5.261	7.24381	6.96427	7.07723	6.23484	5.82085	7.53442	8.29747	7.75657	1	0	0
LCA_1394	LS25_1467	T	8.37009	4.52874	5.47512	5.281	6.66637	6.90911	7.17568	6.24309	6.46679	7.97167	8.0716	7.5705	1	0	0
LCA_1395	LS25_1468	T	8.90356	8.16965	8.29082	8.45371	7.84735	7.82688	9.66947	9.9868	10.0521	10.0819	9.29205	9.23297	1	0	0
LCA_1396	LS25_1469	T	11.9584	8.85505	9.53167	10.6584	11.2726	10.7301	11.3221	10.3926	10.9394	11.7373	12.0455	12.1982	1	0	0
LCA_1397	LS25_1470	T	11.5398	8.36508	8.50941	10.1131	10.5892	10.2531	11.0636	10.2527	10.4277	11.4267	11.8986	11.7426	1	0	0
LCA_1398	LS25_1471	T	11.9026	8.54662	8.69383	10.4761	10.8984	10.6768	11.301	10.4031	10.6993	11.6596	12.2539	12.024	1	0	0
LCA_1399	LS25_1472	T	9.0688	8.40959	8.47398	9.65079	8.41583	8.46658	8.30845	9.80456	9.85595	9.83647	9.64169	9.61698	1	0	0
LCA_1400	LS25_1473	T	9.48041	9.67515	9.891	8.45295	8.08553	8.33733	9.55445	7.29157	7.88896	10.2684	10.0864	10.391	1	0	0
LCA_1403	LS25_1476	T	7.25177	5.30417	5.39942	6.70279	6.49708	6.74255	8.34418	8.63263	7.99739	8.64587	8.09793	8.44802	1	0	0
LCA_1405	LS25_1478	T	8.30779	8.72755	9.11316	6.01781	7.48292	7.39044	8.83358	7.67677	7.3697	8.30252	8.29713	7.57025	1	0	0
LCA_1406	LS25_1479	T	8.12447	7.74712	8.36854	5.6228	7.13712	7.01579	7.93575	6.58576	6.26871	7.51024	7.88825	7.54045	1	0	0
LCA_1407	LS25_1480	T	9.82372	7.44996	7.09187	8.0277	8.05845	8.67218	9.34313	8.8168	8.85247	9.58027	10.3921	10.0931	1	0	0
LCA_1411	LS25_1485	T	8.22642	7.67812	8.14248	7.14987	7.43917	7.17289	8.74366	7.65959	7.53752	8.38373	8.81598	8.55775	1	0	0
LCA_1413	LS25_1487	T	10.3479	8.01568	8.37711	9.17888	8.84283	10.0539	8.91192	9.26007	8.87454	9.71485	9.66529	11.0539	1	0	0
LCA_1415	LS25_1489	T	9.0347	8.49113	8.8997	7.37853	5.87556	7.05096	9.51729	9.06995	9.4756	9.24529	9.77069	9.50293	1	0	0
LCA_1420	LS25_1493	T	6.77437	4.28042	4.88577	4.07016	7.13689	6.77487	4.28904	4.93207	3.27707	7.21833	5.53288	5.80589	1	0	0
LCA_1421	LS25_1495	T	8.26576	8.1003	8.55537	6.51194	6.84646	6.74674	7.86083	5.9568	6.07047	7.29972	7.98859	7.4085	1	0	0
LCA_1422	LS25_1496	T	8.62102	7.01911	7.91208	5.32605	7.39172	6.89445	8.3438	7.62833	5.74116	7.79173	8.01404	8.30645	1	0	0
LCA_1426	LS25_1499	T	7.00023	5.50137	5.99007	4.28137	5.26215	5.83503	7.06947	6.67593	6.98141	7.30042	7.12474	7.16601	1	0	0
LCA_1427	LS25_1500	T	8.09145	6.2419	6.98556	4.86543	6.64615	6.81629	8.04839	7.43182	7.64754	7.82584	7.85755	7.9433	1	0	0
LCA_1431	LS25_1505	T	8.27665	8.03489	8.71137	6.67712	8.16209	7.76875	7.59542	6.9702	5.599	7.96368	7.49371	7.30679	1	0	0
LCA_1436	LS25_1510	T	7.94421	8.24467	8.18894	6.3044	6.45235	6.31827	8.37113	6.81939	7.3681	7.8366	7.56947	7.4127	1	0	0
LCA_1437	LS25_1511	T	9.61158	9.45116	9.59634	9.10748	7.79341	8.20947	9.70911	9.34645	9.64515	8.82434	9.3027	9.30311	1	0	0
LCA_1439	LS25_1513	T	5.69408	4.80801	4.8887	5.37264	5.86027	5.63237	6.874	7.43842	7.13957	7.5322	7.24338	6.96006	1	0	0
LCA_1440	LS25_1514	T	7.77985	5.7315	6.27897	4.11655	6.60747	6.52942	6.52024	6.53411	4.55718	7.15675	7.15403	7.20357	1	0	0
LCA_1444	LS25_1518	T	8.02658	6.29593	6.45991	7.95731	6.71337	7.69524	8.14015	8.53517	8.33211	8.51211	8.19888	8.23582	1	0	0
LCA_1448	LS25_1522	T	9.12725	9.42502	9.25054	9.68491	8.59762	8.54127	9.98655	10.7675	10.6609	10.4113	9.9448	10.0476	1	0	0
LCA_1450	LS25_1524	T	6.90809	4.93065	4.85056	6.26787	7.46092	7.00562	7.7089	8.25107	7.0235	9.11449	9.05568	8.96631	1	0	0
LCA_1454	LS25_1528	T	6.77118	4.03959	3.81605	4.20689	4.69451	6.07566	7.11731	6.43457	5.96015	7.90659	7.12849	7.70562	1	0	0
LCA_1461	LS25_1535	T	6.18056	5.33747	4.86882	6.38519	5.20985	6.32541	6.73142	7.28475	6.94622	7.2396	6.32757	5.84993	1	0	0
LCA_1462	LS25_1536	T	13.1874	10.9128	11.4604	10.8813	11.8787	11.9443	12.7807	11.5728	12.1134	12.9729	13.1739	13.3325	1	0	0
LCA_1463	LS25_1537	T	13.4978	10.6853	11.0825	11.2216	12.277	12.156	13.0083	11.8657	12.2192	13.1644	13.4922	13.5162	1	0	0
LCA_1465	LS25_1539	T	8.73428	8.53531	8.95218	7.55844	8.64923	8.15943	9.14977	8.80367	8.71025	9.17179	8.98558	9.49384	1	0	0
LCA_1466	LS25_1540	T	10.5442	11.8028	11.5359	11.6482	10.4171	10.303	11.8004	13.034	12.8757	11.9082	11.2484	11.6229	1	0	0
LCA_1467	LS25_1541	T	10.5332	5.95643	6.60326	5.51605	9.15784	9.4567	8.14384	7.07638	6.71684	8.51008	9.40561	10.0029	1	0	0
LCA_1468	LS25_1542	T	7.30502	5.89374	6.28759	6.59256	5.83905	6.48085	7.2818	7.50458	7.66235	7.84855	7.55513	7.32736	1	0	0
LCA_1469	LS25_1543	T	8.97631	7.86649	8.55202	6.90713	8.36541	7.88957	9.11976	8.30629	7.65877	8.88848	9.30253	9.02351	1	0	0
LCA_1472	LS25_1546	T	7.54583	3.81678	3.44124	5.24711	5.59533	6.61219	6.54643	6.44455	5.97597	7.70107	7.7542	7.57482	1	0	0
LCA_1479	LS25_1553	T	7.06464	4.18653	5.17356	3.09491	5.74269	6.28576	5.3765	5.25607	4.63584	7.29969	7.00077	6.69816	1	0	0
LCA_1481	LS25_1555	T	5.64176	3.4205	4.25141	4.4496	2.88195	5.2499	5.96452	5.36877	5.1992	7.17782	7.13308	6.78893	1	0	0
LCA_1492	LS25_1564	T	7.29379	5.96581	6.18682	5.27957	6.49542	6.72907	6.86871	7.12317	6.29415	7.74043	7.60441	7.44717	1	0	0
LCA_1495	LS25_1567	T	4.58036	4.00547	2.83638	3.51672	3.46691	4.36008	3.89537	4.17584	2.88341	6.63622	4.31979	4.29902	1	0	0
LCA_1496	LS25_1568	T	10.159	10.7765	10.5922	9.12828	6.67934	7.26425	11.7911	11.0925	11.2793	9.67814	9.90045	8.63354	1	0	0
LCA_1497	LS25_1569	T	9.71532	9.68308	9.67007	8.67377	6.30504	6.9938	11.011	10.3364	10.43	8.95148	9.44268	8.26516	1	0	0
LCA_1507	LS25_1576	T	10.3687	8.65972	9.21852	7.89741	9.3962	9.45134	10.2303	9.53969	9.66716	10.6795	11.233	11.5029	1	0	0
LCA_1510_g	LS25_1592	T	7.58543	6.15633	7.14385	5.27513	6.12727	6.24945	5.87607	5.89852	5.52892	6.84153	7.33222	6.9957	1	0	0
LCA_1511	LS25_1593	T	8.36544	7.62761	7.93245	6.60753	7.15434	7.20057	7.42212	6.75069	6.85575	7.61525	8.50584	8.34594	1	0	0
LCA_1513	LS25_1595	T	7.82746	6.42984	7.21472	5.80216	6.55574	6.78058	6.81801	6.7565	6.43408	7.7869	8.0684	7.95889	1	0	0
LCA_1515	LS25_1597	T	7.30652	4.29802	4.65103	5.04187	6.01092	6.34912	6.16671	6.70122	6.21614	6.9801	7.44771	7.56779	1	0	0
LCA_1516	LS25_1598	T	7.53177	4.17628	3.98181	5.01798	5.1973	6.40586	6.49565	7.21853	6.84038	7.41846	6.84137	7.87284	1	0	0
LCA_1519	LS25_1602	T	7.66444	4.90095	5.18176	4.71462	6.27624	6.10654	7.51779	7.96758	7.38297	7.3616	7.74046	7.86301	1	0	0
LCA_1520	LS25_1603	T	9.65871	8.25527	8.40679	8.04006	7.98945	8.40643	9.76737	9.40823	9.01143	9.2792	10.0047	9.8412	1	0	0
LCA_1521	LS25_1604	T	8.2413	7.57272	7.51911	8.17206	7.32141	7.4193	9.11811	8.91083	8.96748	8.92093	9.27101	8.86184	1	0	0
LCA_1522	LS25_1605	T	9.20257	9.17636	9.18845	8.34722	8.39992	8.33528	9.61386	8.97437	9.27959	9.68647	9.82457	10.0008	1	0	0
LCA_1526	LS25_1609	T	7.69255	6.12828	6.45318	7.21682	7.0557	7.78517	6.77894	6.6659	6.30041	8.25498	7.94478	7.96154	1	0	0
LCA_1527	LS25_1610	T	12.5245	8.9197	8.98304	8.96178	9.87123	10.5971	10.7341	11.5386	10.9259	10.3459	11.4825	11.8383	1	0	0
LCA_1534	LS25_1617	T	8.95249	9.03681	9.37858	6.99432	7.97143	8.10068	8.91908	8.1308	8.50525	9.03216	8.9847	9.00574	1	0	0
LCA_1535	LS25_1618	T	8.61026	8.24229	8.37885	6.75927	7.6718	7.72613	8.6026	7.75216	7.87694	8.85038	8.8483	8.77775	1	0	0
LCA_1544	LS25_1626	T	9.06711	8.80626	9.01706	6.70094	8.06835	7.86676	8.64613	7.26663	7.24906	8.43832	8.91475	8.73044	1	0	0
LCA_1545	LS25_1627	T	8.82421	9.27342	9.77635	7.75172	8.40305	8.07202	9.04851	7.62905	8.00587	8.85304	8.83853	8.7692	1	0	0
LCA_1546	LS25_1628	T	9.0464	8.80619	9.53231	7.80048	8.44344	8.19	9.18515	8.20738	8.20647	9.09958	9.58823	9.11259	1	0	0
LCA_1547	LS25_1629	T	8.78858	6.94678	7.65475	7.33671	7.98618	7.88043	8.29612	8.05643	7.91264	8.70685	9.06387	8.87757	1	0	0
LCA_1548	LS25_1630	T	9.31855	6.98181	6.60243	7.80884	7.79856	8.30171	8.54804	8.50218	8.58067	9.02751	9.68448	9.20784	1	0	0
LCA_1550	LS25_1633	T	8.89038	9.56309	9.38676	7.54024	8.17717	7.72769	9.53873	8.75266	8.52419	8.82474	8.92063	8.77276	1	0	0
LCA_1551	LS25_1634	T	8.15782	8.75544	8.84896	6.84747	7.6915	7.35982	8.882	8.22787	7.8127	8.89673	8.42709	8.24838	1	0	0
LCA_1552	LS25_1635	T	7.89033	7.19519	7.8873	4.76652	6.41969	6.60969	7.2749	6.22812	5.77957	7.5812	7.63946	7.30621	1	0	0
LCA_1555	LS25_1639	T	8.04877	7.26997	7.78708	6.47366	7.99108	7.39134	8.24701	8.17988	7.86566	8.92502	9.01346	8.48317	1	0	0
LCA_1556	LS25_1640	T	7.89899	5.6425	6.10776	6.36485	7.71558	7.28631	7.91804	7.74478	7.65898	8.51391	8.63582	8.22355	1	0	0
LCA_1557	LS25_1641	T	10.0102	5.2829	6.2782	5.254	6.97912	7.80084	7.68065	7.89668	6.77219	8.39265	8.74035	8.92522	1	0	0
LCA_1559	LS25_1643	T	8.51242	6.7227	7.04969	4.73799	7.21844	7.2084	7.58535	6.752	6.8836	7.28649	7.58854	7.35692	1	0	0
LCA_1561	LS25_1645	T	13.5493	8.45861	8.4631	10.5795	11.0281	12.0095	11.0868	11.8351	11.7237	12.0929	11.7807	14.2335	1	0	0
LCA_1566	LS25_1651	T	5.93477	5.6458	6.00723	3.20305	5.22272	5.26321	5.66709	4.89653	4.18264	6.78996	6.20398	5.87684	1	0	0
LCA_1567	LS25_1652	T	9.3512	5.12329	5.79215	5.97148	5.87014	7.80925	7.81864	7.89852	7.50655	8.25095	9.05515	9.72846	1	0	0
LCA_1568	LS25_1653	T	7.39133	7.70535	7.79131	5.7163	5.70056	5.76136	7.94731	8.13451	7.91995	8.26708	8.31176	8.02358	1	0	0
LCA_1569	LS25_1654	T	8.52642	7.9498	8.79723	6.78857	7.91765	7.78551	8.03285	6.79772	6.62233	8.02861	8.97943	8.86316	1	0	0
LCA_1570	LS25_1655	T	8.53564	6.33463	7.2554	6.52211	7.14767	7.64733	7.13226	6.58065	6.24758	7.66724	8.33347	8.81489	1	0	0
LCA_1571	LS25_1656	T	6.788	4.23182	4.63388	4.24711	4.58634	5.90302	6.03665	6.35525	6.71585	7.12162	6.2805	6.54839	1	0	0
LCA_1572	LS25_1657	T	8.2908	8.80462	8.93877	7.46807	7.97723	7.5903	8.90597	9.46598	9.69551	8.40749	7.99396	8.15818	1	0	0
LCA_1573	LS25_1658	T	8.5411	9.29116	9.29407	7.73518	8.26483	7.75315	9.51071	9.74642	9.92314	9.07976	8.67167	8.55171	1	0	0
LCA_1574	LS25_1659	T	8.17203	9.13507	8.89081	7.08763	7.51175	7.09146	9.3765	9.221	8.78376	8.98478	8.9129	8.0611	1	0	0
LCA_1585	LS25_1670	T	4.65498	1.29588	2.04962	1.74858	-0.127201	3.56725	5.67606	4.38363	2.63553	6.49813	5.31357	5.09178	1	0	0
LCA_1587	LS25_1671	T	7.65894	5.59925	6.64844	5.9033	6.32406	6.33622	7.87682	7.69349	7.83847	7.96282	8.05376	8.38435	1	0	0
LCA_1588	LS25_1672	T	7.85633	5.15703	5.90656	5.90191	5.85395	6.40321	7.58472	7.68649	7.36454	7.93099	8.27449	8.04356	1	0	0
LCA_1590	LS25_1674	T	8.23752	4.23874	4.50001	4.21842	6.97381	7.24432	6.32741	5.93296	5.52189	7.81806	8.26998	8.49672	1	0	0
LCA_1592	LS25_1678	T	10.2777	8.41183	9.09025	8.01209	6.4073	7.68578	10.1435	10.0148	9.83283	9.11728	9.50314	9.67104	1	0	0
LCA_1594	LS25_1682	T	9.17457	7.35547	8.24859	6.10535	7.19066	7.4906	8.34625	7.8342	7.1792	8.03002	8.31683	8.67429	1	0	0
LCA_1595	LS25_1683	T	8.13372	6.01392	6.78628	4.29381	7.02796	6.52369	7.01137	6.8179	5.87911	7.98587	7.55622	7.2492	1	0	0
LCA_1596	LS25_1684	T	7.1491	5.41929	5.99744	3.89258	6.3022	5.44133	6.5996	6.41972	4.95114	7.52561	6.74752	6.3533	1	0	0
LCA_1597	LS25_1685	T	9.86892	8.35191	9.28019	7.12206	8.82073	8.40984	9.2722	8.57414	8.18568	8.66058	9.09453	9.06612	1	0	0
LCA_1598	LS25_1686	T	8.42081	5.62465	5.86649	5.37691	6.35684	6.58402	7.04861	6.94914	6.57099	7.17764	7.74191	7.48934	1	0	0
LCA_1600	LS25_1688	T	10.397	7.83704	8.01155	8.90316	9.11484	9.4418	10.3606	10.3512	10.2649	10.2813	10.4824	10.5273	1	0	0
LCA_1606	LS25_1694	T	11.7811	9.10144	9.65676	8.08164	9.8805	9.97319	11.1759	10.7218	10.6415	10.3402	11.3491	11.7094	1	0	0
LCA_1608	LS25_1696	T	7.45865	6.10936	6.38647	5.77731	7.68943	6.91283	7.70843	8.22842	7.48483	8.05322	8.25059	8.19838	1	0	0
LCA_1612	LS25_1700	T	9.02328	7.39531	7.8217	8.76383	7.50567	8.05749	9.3602	9.3788	9.40056	9.30546	9.57088	10.0354	1	0	0
LCA_1613	LS25_1701	T	8.3822	6.56986	7.08998	6.72241	6.82904	6.77297	8.71724	8.1772	8.32227	8.34926	8.47296	8.45868	1	0	0
LCA_1615	LS25_1703	T	9.57183	8.08969	8.69989	7.1832	7.60027	7.69007	8.31829	8.23921	7.89128	7.91464	8.40383	8.66901	1	0	0
LCA_1616	LS25_1704	T	8.39235	7.51095	7.77879	6.57317	6.83292	6.975	8.12286	8.11872	7.76298	8.02864	8.26181	8.09416	1	0	0
LCA_1619	LS25_1707	T	8.59378	6.9283	7.26822	7.55813	8.02022	8.10234	8.35729	8.88774	7.58365	9.47036	9.48017	10.0415	1	0	0
LCA_1627	LS25_1714	T	11.485	8.95932	9.22998	9.73196	9.85111	10.3131	10.5824	10.8478	10.4462	10.5732	10.4183	11.622	1	0	0
LCA_1628	LS25_1715	T	9.04152	7.1778	7.24068	7.10435	7.758	7.72214	8.57514	8.85603	8.60158	8.78258	9.05076	8.90497	1	0	0
LCA_1629	LS25_1716	T	9.35359	8.13798	8.98942	6.71308	8.72145	8.74274	8.15524	7.22749	7.20375	8.48792	9.03945	8.76038	1	0	0
LCA_1631	LS25_1718	T	10.3472	5.95922	5.77234	7.13971	8.24957	8.70971	8.70407	9.03244	8.42343	8.89901	10.014	9.89375	1	0	0
LCA_1635	LS25_1722	T	6.81393	6.94114	7.04133	6.16589	5.89657	5.80597	7.82921	8.15032	8.30268	8.09489	7.62035	7.24575	1	0	0
LCA_1639	LS25_1726	T	5.46731	2.99102	3.98181	2.78768	4.0598	5.12854	5.26276	6.22772	5.15768	7.45386	6.15046	6.62392	1	0	0
LCA_1646	LS25_1728	T	10.2705	6.36267	6.54675	7.68547	8.01305	8.88348	10.0068	10.4025	10.1668	9.92937	10.3043	10.5693	1	0	0
LCA_1648	LS25_1731	T	9.53666	7.12127	7.94212	5.77043	7.06903	7.57961	8.62229	8.67642	8.38618	8.26928	9.11421	8.98315	1	0	0
LCA_1651	LS25_1734	T	8.28578	5.12095	5.53031	5.00361	6.49965	6.75867	6.07256	5.84183	5.14731	7.38873	7.47351	7.59206	1	0	0
LCA_1653	LS25_1736	T	7.45712	6.51739	6.60622	7.36509	6.95135	6.93448	7.09569	7.14179	6.57425	7.86862	7.17556	8.28204	1	0	0
LCA_1654	LS25_1737	T	9.8161	9.8286	9.70964	10.7467	10.1503	10.0187	10.5673	11.8277	11.9015	11.5185	11.2024	13.4183	1	0	0
LCA_1658	LS25_1741	T	8.57845	7.80808	8.53568	6.55243	7.92458	7.43988	8.74832	7.83873	7.84269	8.34085	8.86671	8.95962	1	0	0
LCA_1662	LS25_1745	T	7.75546	6.00552	6.92216	4.53539	5.45959	6.60158	6.46396	5.17154	5.42343	6.67598	7.81674	7.88824	1	0	0
LCA_1663	LS25_1746	T	7.88184	5.62904	6.38099	4.95367	6.45323	6.62613	6.53389	6.04478	5.52996	7.21014	7.72855	7.64374	1	0	0
LCA_1664	LS25_1747	T	9.66662	9.09575	9.21307	10.214	8.52267	8.6528	10.0101	10.4741	11.5544	10.644	9.94548	10.4267	1	0	0
LCA_1666	LS25_1755	T	12.8227	11.6992	12.0457	11.8681	11.188	10.8531	12.6456	12.2465	12.8288	11.9931	12.2619	12.8307	1	0	0
LCA_1667	LS25_1756	T	12.4341	11.4792	11.6581	11.4888	10.7714	10.5353	12.5187	12.0419	12.4938	11.6908	11.8317	11.9735	1	0	0
LCA_1668	LS25_1757	T	5.62612	3.34452	3.96898	4.50278	3.84744	4.79754	4.92072	5.08499	4.52019	6.37599	4.5182	5.04653	1	0	0
LCA_1671	LS25_1760	T	11.5989	9.49902	9.81283	10.0774	10.731	10.2837	11.2249	10.4404	11.1584	11.0154	10.9233	11.334	1	0	0
LCA_1672	LS25_1761	T	12.0977	9.79644	9.97707	10.0561	10.9752	10.5045	12.0305	10.9128	11.2021	11.5835	12.1754	11.7527	1	0	0
LCA_1674	LS25_1763	T	8.80469	4.27813	3.9164	4.49988	6.73957	7.15815	5.71878	6.04815	5.17076	7.46309	7.61244	8.05248	1	0	0
LCA_1676	LS25_1765	T	10.2923	6.54299	5.44985	6.71516	7.78082	8.60719	9.82011	9.01953	8.50204	9.2518	10.0099	9.84632	1	0	0
LCA_1679	LS25_1768	T	7.12684	6.96175	7.4876	5.54545	6.1291	6.04524	7.85004	6.67633	6.60629	7.6862	7.23107	6.88524	1	0	0
LCA_1681	LS25_1770	T	6.87287	5.96943	6.55422	4.72848	5.59322	5.79406	7.24789	5.97052	5.98294	7.48386	7.14778	7.06306	1	0	0
LCA_1682	LS25_1771	T	8.49406	8.00008	8.2455	7.36584	7.80398	7.84614	8.67023	8.55273	8.12459	8.51002	8.38953	8.07232	1	0	0
LCA_1685	LS25_1774	T	8.65262	6.01538	6.49015	6.68925	7.47682	7.71089	7.55484	7.71802	7.37714	8.67197	8.99691	9.24225	1	0	0
LCA_1686	LS25_1775	T	9.8867	9.80249	10.181	7.9519	7.77148	8.30588	10.3834	9.40649	9.91306	9.70816	10.2398	9.97987	1	0	0
LCA_1688	LS25_1776	T	10.1393	11.2222	11.3496	8.86873	8.20043	8.734	11.19	10.2565	10.8829	10.4498	10.5862	10.2376	1	0	0
LCA_1693	LS25_1784	T	6.17356	6.43629	6.45306	7.92732	6.25809	6.2875	7.38103	8.37435	7.71343	7.82941	7.06235	7.10374	1	0	0
LCA_1696	LS25_1787	T	8.0599	6.44205	6.74332	4.09313	2.43974	4.54662	8.13352	7.7565	6.62757	7.17005	5.36881	6.5265	1	0	0
LCA_1701	LS25_1791	T	5.43209	4.18846	4.45678	3.26265	6.40924	4.74102	4.285	5.52061	4.52458	6.33655	4.83697	4.23236	1	0	0
LCA_1710	LS25_1799	T	9.08692	10.1345	10.1497	6.63362	8.55212	8.37723	9.2563	8.78781	9.87685	9.80804	9.34733	9.38881	1	0	0
LCA_1711	LS25_1800	T	8.91629	9.58832	9.62388	6.47482	8.20546	8.25833	9.3421	8.22137	9.18435	9.63663	9.73227	9.33497	1	0	0
LCA_1715	LS25_1804	T	9.46126	8.78576	8.96937	8.36687	8.58985	8.75581	9.38126	9.12962	8.90431	9.84646	9.73631	9.66257	1	0	0
LCA_1716	LS25_1805	T	9.22366	7.52617	8.02694	8.36886	8.35473	8.87741	9.01709	8.78347	9.24395	9.71554	9.38428	9.65955	1	0	0
LCA_1721	LS25_1816	T	12.0255	10.6162	10.8045	10.2723	10.4947	10.1288	11.3081	11.439	11.6892	10.9654	11.2769	11.7135	1	0	0
LCA_1722	LS25_1817	T	12.1354	10.8438	10.6992	9.95739	10.1416	10.171	11.984	11.7962	11.8057	11.3495	12.0366	11.654	1	0	0
LCA_1731	LS25_1825	T	3.18321	2.62408	2.62491	1.99783	2.02412	3.80412	3.80159	4.45912	3.97405	6.48382	3.85903	3.32338	1	0	0
LCA_1738	LS25_1830	T	11.2906	11.1233	11.0552	10.7717	10.1586	9.93169	11.9211	12.3272	12.7571	11.5875	11.1094	11.6072	1	0	0
LCA_1739	LS25_1831	T	12.2861	12.584	12.2074	11.6887	10.8602	10.7206	13.2631	13.301	13.3239	12.475	12.7913	12.2286	1	0	0
LCA_1740	LS25_1832	T	11.8477	11.7634	11.7775	11.4669	10.7118	10.5161	12.0731	12.5756	12.9716	11.8141	11.4371	11.7984	1	0	0
LCA_1741	LS25_1833	T	11.99	12.2002	12.0538	11.7561	10.8697	10.4981	12.7981	12.929	13.1308	12.2237	12.4192	12.0326	1	0	0
LCA_1742	LS25_1834	T	12.0586	12.4566	12.1347	11.7005	10.5302	10.5036	12.9169	12.6584	13.0341	12.0585	12.7654	12.0097	1	0	0
LCA_1743	LS25_1835	T	11.9276	12.7256	12.2038	11.4797	10.4702	10.256	13.5145	13.2347	12.8738	12.4733	13.3956	11.9766	1	0	0
LCA_1744	LS25_1836	T	11.4325	12.0952	11.8545	11.6659	10.2427	10.0379	12.0361	12.5165	12.8961	11.7647	11.4713	11.6059	1	0	0
LCA_1745	LS25_1837	T	11.6237	12.368	11.9497	11.7856	10.5123	10.2414	12.485	12.7899	13.0136	12.1064	11.893	11.7209	1	0	0
LCA_1746	LS25_1838	T	12.2237	12.8271	12.5907	12.39	11.008	10.8086	13.0126	13.3011	13.6046	12.6202	12.3533	12.4463	1	0	0
LCA_1747	LS25_1839	T	11.601	12.3561	12.0064	12.0072	10.5974	10.3194	12.464	12.7463	13.0632	12.2936	11.9836	11.8904	1	0	0
LCA_1748	LS25_1840	T	11.816	12.4577	12.1564	12.0586	10.9298	10.5658	12.5305	12.7891	13.2577	12.2866	12.0384	12.0723	1	0	0
LCA_1749	LS25_1841	T	12.3354	13.1137	12.8039	12.4375	11.3417	10.7754	13.4866	13.29	13.4861	12.8871	13.2237	12.6233	1	0	0
LCA_1750	LS25_1842	T	12.1824	13.0528	12.6087	12.2625	11.1304	10.7787	13.2591	13.1846	13.3869	12.8026	12.7862	12.4954	1	0	0
LCA_1751	LS25_1843	T	11.9912	12.8108	12.5213	12.1286	10.9318	10.5869	13.0195	13.0016	13.1752	12.5688	12.5944	12.4077	1	0	0
LCA_1752	LS25_1844	T	11.8024	12.6784	12.3885	12.0072	10.9997	10.4984	12.7274	12.7089	12.7958	12.2994	12.4249	12.1812	1	0	0
LCA_1753	LS25_1845	T	12.2604	13.4494	12.8679	12.245	11.264	10.8728	13.7388	13.3541	13.4444	12.9978	13.5189	12.6287	1	0	0
LCA_1754	LS25_1846	T	12.0792	12.9988	12.6882	12.073	11.1415	10.7272	13.0987	12.9839	13.0927	12.6048	12.6884	12.3411	1	0	0
LCA_1755	LS25_1847	T	11.9692	12.8518	12.6277	12.1268	11.0914	10.6333	12.8945	12.8524	13.0526	12.4325	12.4357	12.3971	1	0	0
LCA_1756	LS25_1848	T	12.3108	13.1743	13.114	12.2705	11.3829	10.8572	13.4633	13.1232	13.4207	12.8044	13.0697	12.729	1	0	0
LCA_1757	LS25_1849	T	12.1602	12.8965	12.8202	12.1066	11.3225	10.8751	12.9321	12.8042	13.2044	12.5327	12.4177	12.497	1	0	0
LCA_1758	LS25_1850	T	12.4017	13.2137	12.9701	12.1915	11.3924	10.8739	13.5299	13.107	13.2327	12.8304	13.1612	12.6784	1	0	0
LCA_1759	LS25_1851	T	12.2754	13.0944	12.9015	11.9186	11.215	10.7049	13.4903	13.0134	13.1723	12.7144	13.1354	12.5406	1	0	0
LCA_1760	LS25_1852	T	12.3935	13.2379	12.871	11.7902	11.0946	10.6763	13.7342	13.143	13.013	12.8507	13.4326	12.6668	1	0	0
LCA_1761	LS25_1853	T	11.9438	12.4	12.3124	11.4718	10.8465	10.4837	12.5396	12.4537	12.6497	12.04	11.9475	12.2222	1	0	0
LCA_1762	LS25_1854	T	11.9142	12.2997	12.3202	11.2616	10.6639	10.2849	12.5827	12.4674	12.5471	11.9598	12.2267	12.2477	1	0	0
LCA_1763	LS25_1855	T	12.1562	12.4515	12.3469	11.3168	10.8836	10.4322	12.7312	12.467	12.5897	12.067	12.3435	12.344	1	0	0
LCA_1764	LS25_1856	T	12.3442	12.3982	12.2886	10.9255	10.8533	10.4591	12.9223	12.3935	12.4682	12.1429	12.6703	12.4128	1	0	0
LCA_1765	LS25_1857	T	12.2911	12.3373	12.233	10.5046	10.6615	10.3736	12.6773	12.312	12.4635	11.982	12.4116	12.4075	1	0	0
LCA_1766	LS25_1858	T	6.41475	4.24151	4.66594	3.77138	5.35092	5.60142	6.11972	6.18713	7.2073	7.45523	7.11915	6.91508	1	0	0
LCA_1768	LS25_1859	T	11.76	11.4834	11.7643	10.849	10.805	10.4084	12.3233	11.4043	11.6603	11.6666	11.9633	11.9471	1	0	0
LCA_1769	LS25_1860	T	12.0822	10.7914	10.9122	10.8448	10.786	10.3835	12.1046	11.2979	11.7734	11.4318	11.9423	12.0167	1	0	0
LCA_1770	LS25_1861	T	12.0088	10.2256	10.3976	10.578	10.5421	10.1953	11.7533	11.1176	11.229	11.1212	11.6006	11.7216	1	0	0
LCA_1774	LS25_1864	T	10.231	11.5604	11.2697	10.4588	10.6246	10.1118	11.3642	10.901	11.3112	11.6585	11.2956	10.8745	1	0	0
LCA_1775	LS25_1865	T	10.1847	10.5075	10.6339	9.36436	10.1633	9.83585	10.5119	8.32613	8.9499	10.5974	11.1097	10.6579	1	0	0
LCA_1776	LS25_1866	T	9.07982	6.89679	6.9033	7.96483	8.34539	8.40783	8.9744	8.13201	8.91442	9.66981	9.14786	9.13278	1	0	0
LCA_1778	LS25_1868	T	6.46538	6.99594	7.27095	6.16024	6.35883	6.27777	7.37875	6.678	7.21802	8.32863	7.24811	6.99145	1	0	0
LCA_1779	LS25_1869	T	8.13783	7.71269	8.24404	7.47856	7.7208	7.41759	8.43994	7.75825	7.65993	8.43155	8.42344	8.77721	1	0	0
LCA_1780	LS25_1870	T	7.3883	4.78946	5.32082	6.84093	6.41078	6.68187	7.23163	7.07659	6.85127	7.97578	8.03997	8.47814	1	0	0
LCA_1791	LS25_1880	T	5.11655	5.8518	5.62906	3.27573	3.28096	4.51491	7.15542	7.07369	7.18571	7.50106	6.87724	7.49522	1	0	0
LCA_1795	LS25_1884	T	5.46902	5.53176	5.67519	4.70783	3.45157	4.44558	6.02948	5.73039	5.79934	6.98285	5.59424	5.3649	1	0	0
LCA_1803	LS25_1892	T	8.54749	8.99694	9.31571	8.85741	7.12648	7.43961	8.94324	9.574	9.89472	9.35583	8.55436	8.78602	1	0	0
LCA_1804	LS25_1893	T	6.82509	5.49744	5.19952	6.8419	5.04507	6.23674	7.39286	7.70626	7.50553	7.46995	6.91234	6.6146	1	0	0
LCA_1820	LS25_1906	T	5.28668	5.33941	5.07392	5.19682	4.99174	5.04537	6.33287	7.01612	6.6173	7.35566	6.24633	6.07028	1	0	0
LCA_1822	LS25_1908	T	8.40172	5.98453	5.75034	6.58478	6.56991	7.08769	8.52009	8.3526	8.11818	8.68478	9.55163	9.55295	1	0	0
LCA_1823	LS25_1909	T	8.32927	5.4292	5.24066	6.74043	6.24316	7.07527	8.05864	8.28889	8.1496	8.55663	8.84623	9.45803	1	0	0
LCA_1825	LS25_1911	T	9.97644	7.53891	7.94571	8.55556	9.37343	9.2383	9.78678	10.596	9.93679	10.3166	10.0617	10.2887	1	0	0
LCA_1830	LS25_1914	T	9.78674	9.0903	9.54124	8.9521	9.18115	9.15679	10.9152	9.80678	9.96069	10.5967	11.3018	10.605	1	0	0
LCA_1831	LS25_1915	T	7.62293	5.38573	6.66227	5.90352	6.38795	6.82023	8.78871	8.11857	8.21454	8.53795	9.53655	9.74926	1	0	0
LCA_1832	LS25_1917	T	7.041	3.65115	4.66793	3.25141	5.88343	5.80461	4.70747	5.1985	4.83301	7.18394	6.28474	6.57322	1	0	0
LCA_1835	LS25_1921	T	5.54079	4.60315	5.1345	3.03349	4.71613	5.2146	6.47838	6.64687	6.8835	7.27751	6.37132	6.15771	1	0	0
LCA_1855	LS25_1941	T	5.94918	4.22998	3.95397	4.4037	4.16947	5.51434	5.68135	5.89143	5.71448	7.38498	6.03538	6.16808	1	0	0
LCA_1856	LS25_1942	T	5.08662	5.79473	6.18711	3.37523	4.92687	4.53993	3.84227	4.18664	3.60204	6.92213	4.48345	3.9619	1	0	0
LCA_1868	LS25_1956	T	8.85158	8.75086	9.28396	6.60928	7.93873	7.2805	8.3765	7.84961	7.62285	7.91347	7.42041	6.80589	1	0	0
LCA_1870	LS25_1958	T	8.25771	6.0643	6.39212	5.54592	6.30019	6.95013	6.39936	6.67593	5.71837	7.23079	6.61573	6.67712	1	0	0
LCA_1871	LS25_1959	T	7.00952	6.84104	7.05237	5.86777	5.65395	6.2905	7.38297	7.07778	8.29819	7.97024	7.36958	6.85962	1	0	0
LCA_1878	LS25_0001	T	7.73162	5.48424	6.07093	3.50757	6.50216	6.25688	6.7248	6.15008	5.51121	7.58191	7.95605	7.64302	1	0	0
LCA_1879	LS25_0002	T	7.05831	6.29206	7.136	4.51639	6.68957	6.01282	6.79952	6.26236	5.67037	7.42232	7.05356	6.54232	1	0	0
LCA_1880	LS25_0003	T	6.87737	4.54526	5.03914	4.35197	5.9609	5.76661	5.59845	5.98909	4.00152	7.57177	6.83157	6.48892	1	0	0
LCA_1881	LS25_0004	T	8.62488	8.78291	8.59484	7.50762	8.28236	7.65514	9.2118	8.65739	8.71609	9.03381	8.72427	8.80869	1	0	0
LCA_1882	LS25_0005	T	7.80316	7.00841	7.63548	5.24312	7.64527	7.07476	7.36924	6.23294	6.13489	7.65319	7.53077	7.17475	1	0	0
LCA_1884	LS25_0007	T	8.88488	7.64471	7.83848	7.02623	7.94818	7.60189	9.15993	9.55344	9.36842	9.26911	9.22251	9.19775	1	0	0
LCA_0003	LS25_0011	T	8.01181	6.46486	6.23067	7.94983	5.8612	6.85278	8.80805	9.32875	8.9621	8.19135	8.43851	8.1098	1	0	0
LCA_0004	LS25_0012	T	7.57264	6.64915	6.53531	7.54791	6.16584	6.44313	8.41437	9.13265	8.35104	8.22329	7.80723	7.56213	1	0	0
LCA_0013	LS25_0021	T	7.39436	3.22229	4.49988	2.69278	3.7519	4.79793	5.82976	5.59622	4.9698	6.87422	5.02567	5.29056	1	0	0
LCA_0014	LS25_0022	T	6.67965	4.47502	3.85437	6.01388	3.77441	5.37807	7.05018	7.85253	7.57099	7.41337	6.50487	6.34312	1	0	0
LCA_0018	LS25_0026	T	7.2371	6.94736	7.58563	7.50698	5.6312	6.04741	7.95566	8.51074	8.63335	7.84742	6.88916	7.22085	1	0	0
LCA_0020	LS25_0028	T	7.90684	7.81218	7.9556	7.73567	6.51267	6.43717	8.66075	8.58657	8.74305	8.21604	8.11945	7.30294	1	0	0
LCA_0022	LS25_0030	T	6.92864	6.43683	6.47249	6.63451	5.45917	5.96878	7.68412	8.4232	8.13349	8.045	7.40441	7.88245	1	0	0
LCA_0025	LS25_0033	T	4.4187	3.23396	4.18035	2.83422	2.07392	4.52348	5.12857	5.44146	4.30103	7.18829	5.55684	5.00882	1	0	0
LCA_0026	LS25_0034	T	3.71899	2.73018	3.03914	2.84501	-1.32554	3.72331	5.25451	5.86897	2.47701	7.1786	4.99586	5.1108	1	0	0
LCA_0028	LS25_0036	T	5.95237	1.23021	3.24698	2.56743	4.39209	5.41503	3.60391	4.59159	3.10652	6.8925	5.45544	6.0367	1	0	0
LCA_0031	LS25_0039	T	5.4655	6.19748	6.0681	5.38642	5.19613	5.44478	6.1029	6.37728	6.4629	7.78534	6.2949	5.70221	1	0	0
LCA_0033	LS25_0041	T	6.11833	6.43894	6.48609	5.84216	4.81177	5.53283	7.60149	7.8446	8.5129	8.09082	7.33608	6.83593	1	0	0
LCA_0035	LS25_0042	T	6.18034	6.45271	6.81264	6.41621	5.50906	5.72173	7.93633	8.19746	8.75934	8.11752	7.4955	7.26123	1	0	0
LCA_0036	LS25_0043	T	6.34896	5.66322	5.66911	6.17205	5.11323	5.78547	8.01001	8.0122	8.60174	8.34478	7.77125	7.21828	1	0	0
LCA_0037	LS25_0044	T	5.75477	4.41803	4.88798	4.59656	3.90185	5.05805	5.61645	6.072	5.47472	7.05365	5.81299	6.0305	1	0	0
LCA_0039	LS25_0046	T	4.35354	3.53138	3.47776	2.96171	4.1083	4.66889	4.26102	4.05606	5.6381	7.32539	5.28248	5.14949	1	0	0
LCA_0043	LS25_0050	T	6.45109	4.56502	4.32378	4.63215	5.36935	5.60551	5.66114	6.61305	5.84911	7.27802	6.42345	6.1362	1	0	0
LCA_0044	LS25_0051	T	8.23488	5.89327	5.5371	5.72148	7.40029	7.10674	7.25097	8.046	7.604	7.45779	7.97398	8.20618	1	0	0
LCA_0046	LS25_0053	T	7.4551	4.57475	5.31092	4.11679	5.28025	6.00621	5.87044	6.37799	6.23978	7.55465	6.61179	6.90985	1	0	0
LCA_0047	LS25_0054	T	5.45437	0.502924	3.03427	2.84015	3.66481	4.69933	4.34088	5.2063	4.32891	6.65546	3.2628	5.84405	1	0	0
LCA_0048	LS25_0055	T	4.53796	3.55737	4.67368	4.06452	2.71925	3.69489	6.46139	7.46699	7.22703	7.01301	6.57595	8.2471	1	0	0
LCA_0050	LS25_0057	T	7.15874	7.44573	7.07565	8.18151	7.89712	7.35192	9.86158	12.2599	11.7536	11.3447	9.65908	11.538	1	0	0
LCA_0051	LS25_0058	T	5.62005	4.19368	4.14007	5.35403	4.24009	4.96863	4.93386	5.70242	4.92189	7.18989	6.0402	5.50653	1	0	0
LCA_0052	LS25_0059	T	5.7219	5.85842	6.41402	5.87778	4.80062	5.12328	6.01045	6.41708	6.11878	7.27604	6.17131	5.53523	1	0	0
LCA_0054	LS25_0061	T	7.18766	8.15314	8.05395	4.783	5.96521	5.8687	8.60588	7.72821	8.06605	8.52127	8.19123	7.51511	1	0	0
LCA_0055	LS25_0062	T	6.13685	7.00033	7.03728	4.07533	4.69054	5.30038	7.8814	7.37204	7.55857	8.05684	7.50857	7.03094	1	0	0
LCA_0057	LS25_0063	T	4.2402	4.77793	5.17178	2.65572	3.48038	4.54348	7.54571	7.46628	7.08214	8.01301	8.23283	7.29196	1	0	0
LCA_0058	LS25_0064	T	4.26951	4.66484	4.58148	3.19471	3.38194	5.02895	7.10171	7.13378	6.99663	8.02889	7.72802	6.97317	1	0	0
LCA_0059	LS25_0065	T	4.36224	3.61046	3.72677	2.94769	3.77234	4.03749	6.60347	6.4076	5.85758	7.94742	7.50932	7.11445	1	0	0
LCA_0060	LS25_0066	T	6.61509	5.59991	6.45921	4.65098	4.64229	4.82145	7.47789	6.3844	6.3364	7.39004	6.99407	6.91148	1	0	0
LCA_0062	LS25_0068	T	4.49846	3.78029	3.52315	2.32902	3.69425	4.31374	4.43916	5.30458	5.10526	6.66063	5.16843	4.66105	1	0	0
LCA_0064	LS25_0071	T	5.66034	4.73306	5.12354	3.68841	4.27603	4.93616	5.92694	6.84299	5.86917	7.16038	5.24117	4.98733	1	0	0
LCA_0065	LS25_0072	T	6.15916	5.37701	5.35378	5.40758	6.59902	6.34076	6.79154	7.78451	6.82139	8.10435	7.49224	7.96975	1	0	0
LCA_0066	LS25_0073	T	6.84017	5.91386	5.78916	5.70039	6.50458	6.35843	6.874	7.59795	6.22049	8.36466	7.4023	8.0625	1	0	0
LCA_0074	LS25_0074	T	4.46247	2.5143	3.46069	2.48896	3.96569	3.75491	4.4505	4.994	4.11661	6.53062	4.85785	4.58993	1	0	0
LCA_0076	LS25_0075	T	8.41655	6.33731	6.75318	6.31196	6.65119	6.8587	8.12589	8.10776	7.79894	8.86101	8.61253	8.36749	1	0	0
LCA_0078	LS25_0078	T	7.30634	6.32207	6.80051	7.00893	7.29188	7.26294	7.60571	7.78583	7.72913	8.68852	8.65414	8.70584	1	0	0
LCA_0079	LS25_0079	T	7.27079	7.78081	7.89158	5.80437	6.78515	7.00676	8.3765	7.56941	7.1015	8.3985	8.65248	7.83824	1	0	0
LCA_0080	LS25_0080	T	6.89062	7.83191	7.81353	5.79774	6.96432	6.40058	8.05655	7.42665	7.34332	8.1486	8.06921	7.33623	1	0	0
LCA_0081	LS25_0081	T	7.29229	7.94662	7.75192	6.04039	6.68448	6.86407	8.2737	7.94242	7.88179	8.67964	8.1488	7.67329	1	0	0
LCA_0084	LS25_0083	T	6.68407	3.11328	2.77016	4.57603	3.40069	5.08905	6.62443	7.21593	7.06498	7.6336	6.72468	7.5896	1	0	0
LCA_0085	LS25_0089	T	3.1693	2.41753	2.36391	1.58482	1.99445	4.65814	1.59514	4.43457	3.49007	6.81661	4.00891	2.87593	1	0	0
LCA_0086	LS25_0090	T	1.97183	1.63509	2.16644	0.55728	-0.203024	4.49143	4.766	5.03909	3.85357	7.01301	4.20249	4.65447	1	0	0
LCA_0087	LS25_0091	T	6.55236	2.55366	3.92455	0.964883	2.27497	4.28455	4.99541	5.19707	4.20104	6.94712	4.71988	4.09786	1	0	0
LCA_0089	LS25_0093	T	5.07171	4.12492	4.73027	3.32969	4.2088	4.77532	3.4788	4.71441	1.39645	6.59336	3.78976	2.86977	1	0	0
LCA_0090	LS25_0094	T	1.94326	1.68052	2.21187	1.01774	-1.32554	3.46574	3.25272	4.53319	0.655797	6.44177	3.39703	1.62662	1	0	0
LCA_0092	LS25_0095	T	4.85801	2.39789	2.12189	3.24969	2.75242	4.78695	4.96412	5.34412	3.77158	7.40798	4.29043	4.57248	1	0	0
LCA_0093	LS25_0096	T	6.52154	4.04639	3.57774	5.21369	4.6822	5.2492	6.83734	6.8803	6.14731	7.38074	6.47351	6.7491	1	0	0
LCA_0094	LS25_0097	T	7.50292	4.27984	4.93672	4.21652	3.64525	5.50224	4.09639	4.89143	2.599	7.12849	5.59178	6.07232	1	0	0
LCA_0096	LS25_0099	T	8.01297	4.79899	5.20258	5.46302	6.48762	6.96475	7.3765	7.38785	6.76893	8.08205	8.56263	8.65256	1	0	0
LCA_0097	LS25_0100	T	4.90198	3.71724	2.92667	2.73254	3.5572	3.94787	4.59889	5.17154	6.42343	7.0719	6.03538	7.13122	1	0	0
LCA_0100	LS25_0103	T	7.9527	7.89349	8.28083	5.23072	7.7153	6.48167	8.41272	7.47377	7.26325	8.42499	8.23755	8.21482	1	0	0
LCA_0101	LS25_0104	T	7.77171	7.69162	8.11036	4.66698	7.13448	6.44602	8.4551	7.52909	7.34943	8.57015	8.34827	8.16155	1	0	0
LCA_0102	LS25_0105	T	6.44451	4.01016	4.35709	2.87345	5.57258	5.6193	4.9878	6.07407	4.04984	7.28328	5.89061	5.36644	1	0	0
LCA_0103	LS25_0106	T	6.60678	4.27791	3.60763	2.67653	4.50119	5.41543	4.29351	5.23294	4.94051	6.56474	5.37689	5.74141	1	0	0
LCA_0105	LS25_0108	T	5.436	3.25127	4.78262	4.726	2.09122	4.38879	4.98948	6.12847	4.599	6.87974	5.99232	6.19431	1	0	0
LCA_0106	LS25_0109	T	10.6045	6.20617	6.8822	5.96754	7.18667	8.41977	7.50316	7.57977	6.7625	9.12718	10.2444	10.4088	1	0	0
LCA_0107	LS25_0110	T	7.58546	3.79274	5.07617	2.20397	5.66089	5.02811	5.15153	5.66904	4.13957	7.06603	6.65842	7.24653	1	0	0
LCA_0109	LS25_0112	T	6.5292	5.84708	4.90713	6.80816	6.93621	6.03875	7.48342	8.47927	7.73605	8.24546	7.66993	8.24337	1	0	0
LCA_0110	LS25_0113	T	6.7768	6.43294	5.82964	7.15635	7.60904	6.60341	7.61821	8.96718	8.07402	8.59494	8.36275	8.57962	1	0	0
LCA_0114	LS25_0116	T	6.83032	6.884	6.92856	7.18695	7.59657	6.52839	8.36792	8.41013	7.1629	8.75112	8.68175	7.97503	1	0	0
LCA_0118	LS25_0117	T	6.32225	6.74193	6.80933	7.10974	7.52607	6.31748	8.40382	8.41119	8.10275	8.92649	8.27981	8.00497	1	0	0
LCA_0122	LS25_0121	T	4.65339	4.38941	4.74491	4.46833	3.62056	4.91812	4.0171	5.31909	5.32706	6.74553	4.40533	5.68416	1	0	0
LCA_0123	LS25_0122	T	6.66683	7.39132	7.14106	6.32016	4.44967	5.40222	8.81271	9.01465	8.79894	8.07502	7.55045	7.28072	1	0	0
LCA_0125	LS25_0123	T	7.00033	7.9003	8.05786	6.38114	4.89044	5.58323	9.01997	9.53757	9.58373	8.38338	7.39582	7.38462	1	0	0
LCA_0126	LS25_0124	T	2.67605	1.49131	2.2857	1.09157	-0.668733	3.95076	2.86193	3.55005	3.1015	6.1614	3.52081	2.48736	1	0	0
LCA_0128	LS25_0126	T	6.60265	5.49614	6.27845	3.54706	5.64352	5.29966	6.6228	5.55534	4.3478	7.55862	7.03301	6.62443	1	0	0
LCA_0129	LS25_0127	T	4.1782	3.97897	4.68315	2.44172	3.60742	4.30475	6.00956	6.23141	6.61118	7.50975	7.09526	6.46114	1	0	0
LCA_0130	LS25_0128	T	6.51244	4.79017	4.5641	4.26305	4.5572	5.46911	5.23984	5.33443	3.58633	7.20566	6.34803	5.90765	1	0	0
LCA_0134	LS25_0132	T	5.25284	4.1276	4.88402	1.89848	3.0227	4.7353	5.03562	4.74468	3.59665	7.48798	4.11549	4.06051	1	0	0
LCA_0135	LS25_0133	T	6.08715	3.87594	3.5004	3.11363	3.7159	5.4285	5.04392	3.99096	5.40636	7.33494	5.78081	5.56982	1	0	0
LCA_0136	LS25_0134	T	5.07047	3.97474	3.80565	3.41888	1.43618	4.58174	4.84045	3.48348	5.15041	7.28431	4.34733	5.07232	1	0	0
LCA_0138	LS25_0136	T	6.86025	4.8073	5.78764	3.07414	5.54649	6.06908	5.93327	5.12423	4.58026	6.88663	6.25111	6.39611	1	0	0
LCA_0152	LS25_0145	T	3.60165	2.5149	1.58682	1.97765	2.80231	4.19298	5.06035	5.18881	5.31142	6.8859	5.18391	5.0896	1	0	0
LCA_0153	LS25_0146	T	4.03606	-1.32554	-1.32554	0.714616	1.53928	3.51491	3.42897	4.58657	4.93158	6.58005	5.03538	5.17542	1	0	0
LCA_0154	LS25_0147	T	3.71251	0.916343	2.44769	2.25357	2.07823	3.27625	3.85294	3.64797	3.57794	6.36392	4.51182	4.13372	1	0	0
LCA_0155	LS25_0151	T	7.34422	6.72925	6.93068	7.20325	6.34548	6.59574	8.35986	8.98831	8.76377	8.54403	8.3279	8.41527	1	0	0
LCA_0156	LS25_0152	T	4.12883	5.36076	5.4023	4.01114	3.72617	4.31186	5.94354	6.60152	7.39101	7.13464	5.07491	5.0589	1	0	0
LCA_0157	LS25_0153	T	3.05613	3.91204	2.66578	2.75176	1.07392	4.06945	5.57728	5.72348	5.48352	6.94621	4.53288	3.71069	1	0	0
LCA_0159	LS25_0154	T	4.78424	3.10646	2.73092	3.12176	3.53138	4.21156	4.64378	5.10624	4.67364	6.40228	4.97009	4.25214	1	0	0
LCA_0160	LS25_0155	T	4.40788	4.41906	4.72802	2.72654	1.96624	4.08483	4.76297	4.74704	4.01404	7.07755	4.88652	4.48736	1	0	0
LCA_0161	LS25_0156	T	4.31846	4.58579	5.45418	1.67509	-1.32554	4.79731	5.10565	5.28401	3.89205	7.54052	4.99586	4.67022	1	0	0
LCA_0163	LS25_0158	T	11.1218	10.8003	10.4479	8.46147	8.6352	9.36541	11.2834	11.479	11.4816	10.4647	10.9389	10.4311	1	0	0
LCA_0166	LS25_0161	T	12.5082	13.5717	13.2997	12.5698	10.6386	10.9008	13.2034	13.9482	14.1365	12.0852	11.7941	11.7575	1	0	0
LCA_0173	LS25_0169	T	2.5012	1.39893	2.19331	2.73615	0.238881	3.67395	2.27636	3.14179	2.84936	6.09874	4.19828	2.3507	1	0	0
LCA_0175	LS25_0170	T	1.74739	1.88014	1.24157	2.04744	2.67945	4.12075	2.72821	3.99273	4.14509	6.50977	4.17851	2.53095	1	0	0
LCA_0176	LS25_0171	T	2.17134	2.24964	2.78099	3.17182	-1.32554	2.80219	3.26102	5.05606	3.98602	5.772	-1.32554	1.37188	1	0	0
LCA_0177	LS25_0172	T	4.1036	4.00605	1.95244	3.26082	3.31994	4.27133	4.07882	4.25237	2.48189	6.81967	4.80809	5.05758	1	0	0
LCA_0178	LS25_0173	T	2.14709	1.81035	1.3417	1.73254	-1.32554	3.17026	-1.32554	2.50857	-1.32554	5.93501	2.37242	2.8244	1	0	0
LCA_0180	LS25_0181	T	4.90113	3.40293	2.68635	1.81415	2.31688	2.87748	5.35887	5.66611	4.90802	6.76508	4.99391	3.44588	1	0	0
LCA_0181	LS25_0182	T	4.8119	4.25278	4.58619	2.3046	2.12926	4.66968	5.80664	5.95923	4.53165	7.59966	5.10939	3.44107	1	0	0
LCA_0182	LS25_0183	T	4.91128	4.85544	4.27131	2.62973	1.57992	4.38563	6.91018	6.33993	5.38726	7.668	5.71346	3.47355	1	0	0
LCA_0184	LS25_0190	T	6.42339	4.51897	4.24297	4.6338	5.78039	5.62173	8.3307	9.25475	8.91912	8.59797	8.65597	9.9888	1	0	0
LCA_0185	LS25_0191	T	6.44782	6.35347	6.56072	5.31131	5.70583	5.79811	8.89046	9.74884	9.38502	9.09615	8.96652	9.63934	1	0	0
LCA_0186	LS25_0192	T	4.255	3.4637	4.82513	2.04604	5.04062	5.16826	5.9529	6.35562	4.98602	7.48865	5.97436	5.82119	1	0	0
LCA_0189	LS25_0194	T	5.58221	5.64049	5.71887	3.3489	4.94223	5.07613	4.01037	4.7565	3.63584	7.40769	3.46281	3.34362	1	0	0
LCA_0190	LS25_0195	T	6.14252	6.79098	6.56372	4.80131	6.01592	5.78802	6.17611	6.17569	4.94811	7.26072	5.88199	6.16491	1	0	0
LCA_0191	LS25_0196	T	5.79094	6.29703	6.20129	4.4695	5.92493	5.28523	5.22385	6.15405	4.72646	6.94783	5.4677	5.46987	1	0	0
LCA_0199	LS25_0205	T	9.03134	9.0221	9.45737	7.85682	7.51155	7.17169	8.93184	7.95353	7.72123	8.21005	8.49161	8.49613	1	0	0
LCA_0200	LS25_0206	T	9.22781	6.30965	7.03152	8.46389	7.62438	7.59492	7.99848	7.48266	7.00545	7.25138	6.90763	7.0175	1	0	0
LCA_0204	LS25_0210	T	1.211	-0.447664	2.08369	-0.110441	-1.32554	3.96287	3.65247	5.03247	4.47701	7.13984	5.17643	4.39892	1	0	0
LCA_0205	LS25_0211	T	2.49104	1.27984	1.96319	0.0320984	1.2718	4.36291	4.70233	5.52384	4.4798	6.70635	5.41368	4.28712	1	0	0
LCA_0208	LS25_0232	T	8.10265	9.32094	9.09449	7.49752	6.66613	6.46362	11.5779	12.3205	12.5007	11.5235	10.8213	11.0032	1	0	0
LCA_0209	LS25_0233	T	4.80394	3.61921	3.15056	3.95643	4.54663	5.15362	6.81928	6.95264	7.16989	7.71021	6.84074	6.28064	1	0	0
LCA_0210	LS25_0234	T	2.10802	2.59071	3.02253	1.60601	1.8457	3.66264	5.60573	5.34001	5.6377	7.24224	5.92208	4.96842	1	0	0
LCA_0212	LS25_0236	T	2.54825	3.29282	2.95627	2.14066	1.26488	3.60974	2.63262	4.15348	3.24214	6.83235	3.44904	2.21296	1	0	0
LCA_0213	LS25_0237	T	2.71276	3.80487	3.01429	2.01281	2.15939	3.8131	-1.32554	3.50857	-1.32554	4.35005	-1.32554	-1.32554	1	0	0
LCA_0214	LS25_0239	T	3.60395	3.78178	2.99121	-1.32554	-1.32554	4.33434	3.28904	3.08407	-1.32554	5.80002	3.94792	1.3999	1	0	0
LCA_0216_b	LS25_0261	T	2.29465	0.372947	-1.32554	0.71017	3.11979	3.38493	1.36527	3.74527	4.67524	5.80914	4.41647	3.52053	1	0	0
LCA_0217	LS25_0262	T	8.46473	7.91683	8.54548	5.56475	6.65245	5.12112	8.17157	7.93591	8.17846	7.63054	6.48942	6.96996	1	0	0
LCA_0218	LS25_0263	T	8.95809	8.68663	8.97873	6.58934	6.73174	5.42407	8.90182	8.86052	8.98939	8.40083	7.83308	10.8277	1	0	0
LCA_0219_a	LS25_0264	T	4.25179	3.29356	-1.32554	3.83724	3.07693	3.60511	5.08527	4.91778	5.14731	5.72178	5.66615	5.53316	1	0	0
LCA_0219_b	LS25_0265	T	5.22044	4.24216	3.83009	3.79351	0.760184	4.0335	5.07272	4.77465	4.06076	6.15549	4.5182	5.32926	1	0	0
LCA_0220_c	LS25_0266	T	5.85804	5.56585	5.99627	4.92244	4.42517	5.33522	2.15645	3.24694	2.59195	6.94824	3.2628	3.25082	1	0	0
LCA_0221	LS25_0267	T	6.5977	3.99562	4.14846	3.21736	5.54452	5.37129	5.66955	5.96208	5.89205	6.86245	6.07386	5.52583	1	0	0
LCA_0223	LS25_0268	T	6.05704	3.5381	4.17636	3.63431	5.08701	5.11813	6.01122	6.31593	6.0235	7.35005	6.37242	5.93292	1	0	0
LCA_0224	LS25_0269	T	3.97137	3.50535	4.49614	4.0125	3.98917	4.70177	5.2178	4.17154	5.42343	7.14229	5.67924	5.46464	1	0	0
LCA_0225	LS25_0270	T	4.4721	4.40455	3.70324	4.04517	4.47128	4.35672	5.14442	5.18881	5.97439	7.0974	5.70474	5.99496	1	0	0
LCA_0227	LS25_0272	T	3.31595	3.51624	4.23046	1.45137	2.92811	3.94681	4.07669	4.32545	2.44806	6.897	3.70387	3.57088	1	0	0
LCA_0228	LS25_0273	T	4.07309	3.48842	3.82713	1.82565	3.23527	4.89896	4.63953	4.81308	4.36454	7.31167	4.56145	4.01343	1	0	0
LCA_0230	LS25_0274	T	4.9247	3.75788	4.11931	2.92518	3.3348	4.66408	4.89537	5.5973	4.9423	6.90112	5.64172	5.25416	1	0	0
LCA_0231	LS25_0275	T	5.25447	3.07339	1.14531	-1.32554	3.58319	4.29579	2.90077	4.7402	3.79569	7.35746	5.78847	6.29703	1	0	0
LCA_0232	LS25_0276	T	4.92062	4.1645	5.04874	2.77054	3.47491	4.44005	4.81603	5.09024	4.19708	7.18074	5.04523	5.91592	1	0	0
LCA_0233	LS25_0277	T	5.34086	3.98028	5.06417	4.80293	4.04262	4.2698	5.13139	3.34146	2.68646	5.7679	4.20531	4.82721	1	0	0
LCA_0234	LS25_0278	T	5.68433	5.00163	4.99142	5.07362	5.58953	5.17898	5.5352	5.9932	5.48259	7.42805	5.38171	5.17657	1	0	0
LCA_0236	LS25_0281	T	6.91846	6.44422	6.65365	7.36641	6.28418	6.33782	7.59409	8.72255	8.84516	7.7962	7.36401	8.41424	1	0	0
LCA_0237	LS25_0282	T	3.71132	2.93401	2.24297	1.46388	1.8735	4.26417	3.92278	4.94914	3.70918	6.7772	4.73053	4.34297	1	0	0
LCA_0239	LS25_0284	T	6.14862	4.64195	4.82538	2.49375	5.69692	5.65394	5.22675	5.69421	2.53672	6.59118	6.4706	6.2445	1	0	0
LCA_0240	LS25_0285	T	4.95905	2.11981	2.0662	3.45703	4.60362	4.51367	3.94187	4.12922	2.25184	6.25081	4.88616	5.95962	1	0	0
LCA_0241	LS25_0286	T	4.79524	3.16573	2.37515	1.18102	3.00568	4.64428	2.72306	2.51809	2.44806	6.86207	4.1893	5.15585	1	0	0
LCA_0242	LS25_0287	T	6.34427	4.22416	4.91305	5.88331	5.77306	5.69098	5.83218	6.47156	5.34568	8.01675	8.14537	8.35089	1	0	0
LCA_0243	LS25_0288	T	5.64459	5.17934	5.35705	4.23004	4.53386	5.00089	5.55245	5.02556	3.7856	7.29702	5.52684	5.63906	1	0	0
LCA_0244	LS25_0290	T	4.07969	3.46732	3.07267	3.14158	3.18863	4.1295	3.89107	4.11907	3.87911	6.83501	4.13492	4.26497	1	0	0
LCA_0245	LS25_0291	T	5.93697	4.06418	4.27361	3.5649	3.16717	4.75424	6.49198	6.02952	6.34943	7.11455	6.65009	6.90521	1	0	0
LCA_0246	LS25_0292	T	5.89399	4.25145	3.51977	1.58867	1.56534	4.21904	5.95504	5.44824	4.97222	7.28972	3.9061	3.12361	1	0	0
LCA_0247	LS25_0293	T	6.16297	6.20308	6.04638	3.41929	-1.32554	4.26689	6.65602	7.10015	6.50655	7.57457	5.0254	4.41598	1	0	0
LCA_0248	LS25_0294	T	4.59455	3.90417	4.68064	3.18695	3.6331	4.40228	4.98272	4.97806	5.43854	6.872	5.42687	4.61581	1	0	0
LCA_0250	LS25_0296	T	6.92682	6.19189	6.32188	6.54958	6.86835	6.65408	7.5519	7.66009	7.23251	7.89295	7.97375	7.91299	1	0	0
LCA_0253	LS25_0305	T	7.95623	6.67683	7.04992	6.36198	5.87571	6.20577	7.04861	6.57063	6.87911	7.73403	7.7346	7.67305	1	0	0
LCA_0254	LS25_0306	T	6.24738	8.33556	7.74155	6.54743	5.83775	5.24081	6.93197	10.5245	9.28519	7.62386	6.03077	5.86977	1	0	0
LCA_0255	LS25_0307	T	5.95126	7.85787	7.34069	6.14656	5.30826	5.377	6.8314	10.1488	8.63584	7.90322	6.2218	5.21434	1	0	0
LCA_0258	LS25_0309	T	5.67847	6.62413	6.4006	6.02409	4.7092	5.05407	6.32292	9.61862	8.35889	7.32891	6.20531	5.24225	1	0	0
LCA_0259	LS25_0310	T	5.53592	6.54092	6.25438	5.85167	4.55371	5.23811	5.63832	9.25279	7.83483	7.45683	5.65978	4.99392	1	0	0
LCA_0263	LS25_0314	T	2.90649	-0.60017	0.931181	0.737054	-1.32554	3.03985	3.67606	4.27845	2.40106	6.18704	4.65687	4.03485	1	0	0
LCA_0264	LS25_0315	T	1.56213	0.945282	0.669277	1.06011	0.884772	3.69048	3.38899	4.8179	4.1629	6.82573	4.4753	3.6531	1	0	0
LCA_0266	LS25_0317	T	5.76308	3.04168	2.98807	2.79394	4.84099	5.00927	4.58509	5.96508	3.19461	6.52116	5.29842	6.58047	1	0	0
LCA_0268	LS25_0318	T	5.87995	3.49485	3.98181	3.24711	4.2562	4.49486	4.76179	4.89668	4.07175	7.02766	4.5906	4.91704	1	0	0
LCA_0269	LS25_0319	T	3.57677	0.780605	2.31196	1.11783	2.67945	4.58109	3.15411	4.27107	3.46407	7.15985	4.13492	3.90882	1	0	0
LCA_0272	LS25_0321	T	5.15479	4.97881	4.7028	3.40176	3.26294	4.21433	6.04124	5.76132	4.92189	7.08363	5.09679	4.56257	1	0	0
LCA_0278	LS25_0326	T	7.61632	5.49965	5.95051	5.05447	8.12604	7.13638	6.78249	7.27251	6.36454	9.29841	9.09023	8.22937	1	0	0
LCA_0282	LS25_0330	T	7.70996	6.72202	6.71222	5.74049	5.89024	6.06273	8.22233	8.63451	8.20493	7.87502	8.10438	7.28072	1	0	0
LCA_0283	LS25_0331	T	7.76659	7.16371	7.0659	6.01799	5.99118	6.28455	8.51285	8.94118	8.68009	8.00664	8.43765	7.59007	1	0	0
LCA_0284	LS25_0332	T	7.60799	7.17487	7.43582	5.69421	5.72532	5.86254	8.27502	8.72902	8.43103	7.74452	7.47739	7.3444	1	0	0
LCA_0286	LS25_0334	T	7.05854	4.02817	4.40424	4.60867	6.16031	6.40065	6.61133	6.96003	5.86446	7.77167	8.07314	7.78948	1	0	0
LCA_0288	LS25_0337	T	6.31016	1.58111	3.33485	2.91833	4.61746	5.17806	4.39996	4.14769	4.07765	6.74048	5.734	5.40837	1	0	0
LCA_0291	LS25_0340	T	4.92782	3.08858	4.22761	4.16277	3.55859	5.00371	8.22497	7.68272	8.47251	8.95693	9.14336	9.58054	1	0	0
LCA_0293	LS25_0342	T	7.04607	4.95643	5.19233	6.72859	5.06387	6.49556	7.26102	8.51549	8.41229	7.4825	6.67479	7.78974	1	0	0
LCA_0299	LS25_0347	T	5.36468	5.87594	5.98739	6.1384	4.57839	4.10292	7.07915	6.52448	6.93557	7.42485	6.35795	5.9627	1	0	0
LCA_0300	LS25_0348	T	5.97869	3.38714	3.91849	4.6912	3.54902	4.76567	8.00841	7.30804	7.49434	7.54437	7.84117	7.76909	1	0	0
LCA_0302	LS25_0349	T	6.76077	2.33354	3.37946	2.03333	4.89752	5.47962	4.48897	4.81008	3.74004	7.20955	5.84385	5.88079	1	0	0
LCA_0303	LS25_0350	T	8.56934	10.1595	10.0242	9.29578	8.91781	8.50779	10.2989	11.7222	11.3973	10.8414	9.9048	10.2395	1	0	0
LCA_0305	LS25_0351	T	3.63463	4.0388	3.96134	3.08914	3.9138	4.53098	4.8275	5.23992	4.37848	7.07604	5.61192	4.97078	1	0	0
LCA_0306	LS25_0352	T	6.22486	6.12535	6.4256	4.47812	6.74335	6.29209	6.20523	5.93834	5.66477	7.22769	6.56549	7.15344	1	0	0
LCA_0307	LS25_0354	T	4.31577	0.121053	1.6524	-1.32554	3.28294	3.5805	3.89107	4.27107	3.87911	6.69751	5.51343	4.84993	1	0	0
LCA_0308	LS25_0355	T	6.80736	3.02492	3.67175	3.86464	4.50873	5.65785	6.13887	5.63134	5.56131	6.98378	6.47704	6.38013	1	0	0
LCA_0310	LS25_0357	T	11.8353	12.465	11.2258	13.2747	11.7497	11.9958	6.84599	7.11495	7.20842	8.32006	7.62035	7.9162	1	0	0
LCA_0311	LS25_0358	T	7.40859	5.5463	6.56439	5.65499	5.56331	5.96914	7.29367	6.99034	6.88837	7.74501	7.31075	7.04419	1	0	0
LCA_0318	LS25_0365	T	8.1019	9.05882	8.69576	8.92072	7.59796	7.2187	8.49849	9.89177	9.44911	8.96187	8.56573	8.17156	1	0	0
LCA_0319	LS25_0366	T	7.79094	8.85697	8.76967	8.83479	7.80384	6.99202	8.34561	9.66176	9.29567	8.84461	8.21344	8.20091	1	0	0
LCA_0321	LS25_0368	T	7.24821	7.64399	7.40914	7.67341	6.75143	6.72706	8.54868	8.81132	8.89427	9.07028	8.18485	7.85627	1	0	0
LCA_0326	LS25_0372	T	5.96229	3.97233	5.14351	3.16869	5.52813	5.42954	5.64079	5.93019	5.69023	7.39759	5.80733	5.70544	1	0	0
LCA_0328	LS25_0374	T	8.25053	7.57953	8.29778	6.36803	8.2454	7.82952	6.23011	5.4782	5.24589	7.15166	6.9372	6.80168	1	0	0
LCA_0331	LS25_0376	T	5.36515	5.02841	4.88169	3.58803	4.77525	4.61071	4.39668	4.48122	2.95175	7.00622	5.27795	3.79704	1	0	0
LCA_0332	LS25_0377	T	7.46546	7.89063	7.98348	6.26989	7.49349	6.8318	8.17866	8.12456	8.2414	8.44731	8.05098	7.49805	1	0	0
LCA_0333	LS25_0378	T	7.83871	8.94574	8.75361	6.66927	7.75489	6.8404	8.84757	8.76362	9.03948	8.96951	8.62035	7.67621	1	0	0
LCA_0335	LS25_0380	T	7.26314	7.01627	7.42399	6.53037	7.11402	6.42992	7.47657	8.22244	8.14081	9.10562	8.36843	7.79648	1	0	0
LCA_0339	LS25_0384	T	9.1767	7.86655	8.22594	6.99482	8.50689	8.33139	8.40174	7.34711	6.97751	8.69108	9.3299	8.92972	1	0	0
LCA_0342	LS25_0387	T	8.51618	7.15391	7.27022	8.27374	7.50844	7.84942	8.61868	8.8246	8.6377	8.81725	9.01121	9.01452	1	0	0
LCA_0344	LS25_0389	T	7.50872	5.44905	5.24859	5.55089	6.13786	6.43972	6.66556	6.6492	6.07667	7.63203	7.76544	7.45877	1	0	0
LCA_0345	LS25_0390	T	7.46902	5.75724	6.45852	5.39214	6.37856	6.52573	6.78282	6.92578	6.63335	7.78093	7.55516	7.66691	1	0	0
LCA_0348	LS25_0392	T	8.95	5.47884	6.53375	2.40102	6.52336	6.47434	8.35502	7.51743	7.85402	7.48723	7.34733	7.795	1	0	0
LCA_0349	LS25_0395	T	7.52884	4.42601	4.87936	4.5597	5.73228	6.30049	6.92524	6.9251	6.89688	7.75236	7.57185	7.56709	1	0	0
LCA_0350	LS25_0396	T	6.98359	5.01082	4.50264	3.59802	5.21117	5.67585	5.64569	5.27845	4.98602	7.08516	6.76121	6.37188	1	0	0
LCA_0352	LS25_0398	T	3.11611	1.81254	2.46942	1.49769	1.09995	3.92803	2.66225	3.94914	0.972218	6.78258	3.99356	2.35808	1	0	0
LCA_0357	LS25_0403	T	4.33896	2.73373	-1.32554	1.19649	2.43618	4.49928	4.11483	4.73584	3.55033	6.52073	4.80614	4.05166	1	0	0
LCA_0360	LS25_0406	T	8.47575	6.87688	7.66588	4.99081	7.11464	7.08687	6.83464	5.87887	5.95736	7.07323	7.2625	7.53905	1	0	0
LCA_0367	LS25_0413	T	8.04393	7.00206	7.3374	6.14328	7.32811	6.83555	7.28339	7.34146	7.40267	7.91071	7.72788	7.5129	1	0	0
LCA_0373	LS25_0419	T	5.13931	6.94185	6.39126	5.15916	3.66189	3.90056	-0.162659	3.53927	1.14731	6.88324	3.66615	1.11813	1	0	0
LCA_0374	LS25_0420	T	4.87001	6.71624	6.2909	4.93265	4.02613	4.69181	0.803611	3.86168	3.11357	7.18965	3.89545	1.34743	1	0	0
LCA_0375	LS25_0421	T	5.0792	6.63114	6.17019	4.77902	3.94657	3.99435	1.82806	2.88613	-1.32554	6.51768	1.74998	3.66139	1	0	0
LCA_0376	LS25_0422	T	4.77178	5.65743	6.05281	4.04712	3.78064	4.49324	1.99479	3.67435	3.60431	7.24827	3.99763	2.44961	1	0	0
LCA_0382	LS25_0428	T	5.75577	5.46174	5.99309	4.69943	5.88666	5.75126	6.0942	5.55563	5.37597	7.65426	6.98079	6.20739	1	0	0
LCA_0390	LS25_0436	T	10.3241	9.18819	8.82916	9.64381	9.87033	9.72324	10.5247	10.8209	10.4938	11.3542	11.3793	10.9912	1	0	0
LCA_0392	LS25_0438	T	7.42036	5.72702	5.80381	6.43976	6.92738	6.87103	6.93993	7.92286	7.44254	8.34771	7.53788	7.61389	1	0	0
LCA_0396	LS25_0442	T	8.91963	9.2342	9.51877	8.56808	8.13538	7.41822	9.61365	9.76007	9.17138	9.89462	9.92571	8.87507	1	0	0
LCA_0397	LS25_0443	T	9.28363	9.74803	10.068	8.70397	8.40833	7.83003	10.3558	9.73812	9.775	10.6663	10.6785	9.22797	1	0	0
LCA_0398	LS25_0444	T	9.37436	9.87966	10.0177	8.81968	8.60878	7.78879	10.3701	10.1758	10.0827	10.7087	10.4412	9.49097	1	0	0
LCA_0399	LS25_0445	T	4.3665	2.77343	3.45678	2.11065	2.35035	3.58232	4.0166	4.94914	3.00464	6.5664	4.81299	3.893	1	0	0
LCA_0400	LS25_0446	T	5.63013	5.036	4.95967	3.62116	3.19789	3.98088	5.65951	5.41802	6.23251	6.76851	4.58143	5.30019	1	0	0
LCA_0401	LS25_0447	T	5.26825	4.80599	5.29294	4.2281	3.73083	4.44343	5.38085	5.70774	5.70809	6.99105	4.89352	5.09395	1	0	0
LCA_0402	LS25_0448	T	5.16213	4.83604	5.40921	4.51206	3.71781	4.85572	5.78721	5.89636	6.0032	7.58931	5.79123	4.71099	1	0	0
LCA_0403	LS25_0449	T	5.7795	6.3553	6.18433	5.23684	4.45578	5.02333	6.77596	6.83403	7.22038	7.96349	6.20236	5.962	1	0	0
LCA_0404	LS25_0450	T	5.83911	3.5119	4.49576	2.40855	4.59578	5.20884	4.75759	5.46774	5.2602	7.21901	5.04208	5.07902	1	0	0
LCA_0407	LS25_0453	T	7.71978	5.96043	7.32619	5.13206	7.23912	6.75999	6.29111	6.26775	5.24352	7.31153	7.58679	7.23671	1	0	0
LCA_0409	LS25_0455	T	6.95548	5.54732	5.83074	5.18681	5.97585	5.87114	7.44252	7.52118	7.72925	7.76629	7.44074	7.2277	1	0	0
LCA_0410	LS25_0456	T	6.67515	4.87275	5.23417	3.87655	4.44967	5.56696	7.6629	7.80443	7.85205	8.16111	7.84552	7.05269	1	0	0
LCA_0418	LS25_0464	T	3.64023	1.49614	2.29052	1.0964	2.92106	3.63366	4.14384	5.12791	3.80995	6.09069	3.91376	3.95069	1	0	0
LCA_0421	LS25_0466	T	4.95648	2.05903	3.26845	2.65929	4.22091	4.45958	5.34675	6.31171	4.80872	7.25628	5.42067	6.17643	1	0	0
LCA_0422	LS25_0467	T	3.598	1.7503	2.28166	2.57296	1.17522	4.58084	2.06362	3.02858	2.37358	6.85663	3.04443	1.63391	1	0	0
LCA_0425	LS25_0469	T	4.36012	5.73103	5.66165	6.22182	6.87715	5.74111	6.75803	6.78722	7.08694	7.91229	7.14112	9.77101	1	0	0
LCA_0426	LS25_0470	T	4.95882	5.25012	5.39444	3.30723	4.49446	4.66941	5.75201	5.96208	5.47701	6.67803	5.63329	5.67022	1	0	0
LCA_0427	LS25_0471	T	5.62999	3.78114	4.49692	2.90686	4.23848	5.07394	5.40552	5.00973	4.48026	7.09836	6.16903	5.81254	1	0	0
LCA_0429	LS25_0473	T	7.52532	4.94066	5.01258	6.27788	6.13496	6.73422	7.65026	7.01234	6.49484	8.09667	8.4369	8.08305	1	0	0
LCA_0430	LS25_0474	T	7.49543	5.58141	6.19318	6.57821	7.18338	7.01676	7.64995	6.94443	6.84097	8.08936	8.49253	8.28888	1	0	0
LCA_0431	LS25_0475	T	8.09886	6.53012	7.31757	6.82522	7.44343	7.60036	8.36242	7.42755	7.58493	8.65743	9.31755	8.63612	1	0	0
LCA_0433	LS25_0477	T	7.52521	6.49934	6.98825	6.23583	6.72262	7.13319	7.85903	7.0374	7.33731	8.29391	8.58624	8.10893	1	0	0
LCA_0434	LS25_0478	T	7.84861	6.63431	6.67167	5.7801	6.52459	7.12137	8.29131	7.41458	7.3106	8.61987	8.98659	8.42826	1	0	0
LCA_0437	LS25_0481	T	9.35011	5.70624	5.94481	7.01372	7.3827	8.54193	8.55909	8.23865	8.13545	8.48694	9.32957	9.10906	1	0	0
LCA_0439	LS25_0502	T	4.43688	2.89069	2.74397	3.22792	3.37451	4.27614	9.01811	9.7125	10.0575	10.0395	9.44723	10.1649	1	0	0
LCA_0440	LS25_0503	T	4.87189	2.40587	1.35226	4.36759	1.98279	4.50275	5.88259	6.16683	5.51183	7.3055	5.68018	5.23649	1	0	0
LCA_0442	LS25_0505	T	8.60266	9.32559	9.49025	5.70397	7.78564	7.24986	7.36295	6.73385	6.60796	7.50036	7.4232	7.51738	1	0	0
LCA_0445	LS25_0508	T	3.86811	3.5049	3.7408	4.08724	1.49686	3.85716	4.97961	5.81027	6.28957	7.30914	5.31657	5.16086	1	0	0
LCA_0446	LS25_0509	T	6.68148	3.98329	4.73703	1.95794	2.97524	4.47444	5.2518	4.54934	3.97681	6.71839	4.96958	4.92745	1	0	0
LCA_0447	LS25_0510	T	6.69759	5.57187	6.157	2.19028	3.42998	4.72754	6.01303	6.04658	4.16919	6.45921	6.06655	5.2104	1	0	0
LCA_0448	LS25_0511	T	6.47013	5.30591	5.83726	2.29735	4.18091	4.38715	5.97826	5.74633	4.1183	6.74252	5.16766	4.84203	1	0	0
LCA_0452	LS25_0515	T	7.41618	6.78588	6.19749	5.05781	5.82802	6.32561	7.75591	8.09939	7.87323	8.00123	7.96323	8.33438	1	0	0
LCA_0453	LS25_0516	T	7.51882	5.44224	5.78916	6.69019	5.6607	6.52086	7.19208	7.6976	7.265	8.25992	7.56145	7.55775	1	0	0
LCA_0454	LS25_0517	T	7.05203	4.96527	5.52262	6.31555	5.73811	6.2122	6.73191	7.33169	7.43854	8.09255	7.3999	7.55022	1	0	0
LCA_0455	LS25_0518	T	6.79832	4.84688	4.70016	6.1841	5.17869	5.75698	7.26102	7.32908	6.98602	7.772	6.9788	7.38683	1	0	0
LCA_0456	LS25_0519	T	7.2893	6.58654	7.04127	6.21553	6.13837	6.42066	7.90352	7.7336	7.65198	8.21662	8.17082	7.56947	1	0	0
LCA_0457	LS25_0520	T	7.35271	7.71223	8.00774	6.21677	6.53196	6.44398	8.42677	8.08455	8.05471	8.27006	8.02769	7.59811	1	0	0
LCA_0458	LS25_0521	T	6.90198	7.09046	7.44124	6.34022	6.52243	6.37573	8.20065	8.07369	7.84319	8.1908	7.62035	7.35104	1	0	0
LCA_0459	LS25_0522	T	6.46014	3.59091	3.63683	3.2907	5.58929	5.81184	6.64952	6.11014	6.32389	7.16501	7.15086	6.89108	1	0	0
LCA_0465	LS25_0527	T	9.2447	8.27276	8.59437	6.47768	8.56265	8.21834	8.34783	7.16732	6.63944	8.18714	8.79633	8.77825	1	0	0
LCA_0466	LS25_0528	T	6.73046	4.70123	4.01019	6.25347	6.57932	6.63625	7.58891	7.24901	7.20699	8.45515	8.34733	7.6606	1	0	0
LCA_0467	LS25_0533	T	6.34486	2.79513	4.03698	2.48028	4.8899	5.84245	5.46504	5.39132	4.11965	6.72418	6.81907	6.98448	1	0	0
LCA_0469	LS25_0535	T	5.47189	3.97097	3.94289	2.67076	3.49542	4.84545	4.20361	4.41368	4.34365	6.69256	5.18442	4.66811	1	0	0
LCA_0470	LS25_0536	T	8.42104	6.26118	6.59459	4.12035	6.50223	6.59872	7.20182	6.6785	6.76046	7.77507	7.98385	8.03601	1	0	0
LCA_0472	LS25_0538	T	7.57927	5.13462	5.9102	6.25295	5.8954	6.53983	7.05457	7.62127	7.22513	8.36202	7.83185	8.01224	1	0	0
LCA_0475	LS25_0539	T	7.50205	5.51469	5.95857	5.87297	7.45947	6.77419	5.3566	5.56667	5.30399	7.49561	7.23788	7.42166	1	0	0
LCA_0477	LS25_0541	T	7.41844	5.6112	6.2141	4.87314	6.01972	6.35793	6.57932	6.7104	6.28047	7.20792	7.37355	7.74243	1	0	0
LCA_0481	LS25_0545	T	6.42503	5.44145	5.78262	5.58849	4.95372	5.4982	6.68153	6.67768	6.47015	7.3502	6.25203	6.62403	1	0	0
LCA_0484	LS25_0548	T	7.80272	8.14991	8.41237	5.15348	6.47195	5.58699	8.53588	7.2008	6.75573	7.77576	7.30432	6.57621	1	0	0
LCA_0486	LS25_0550	T	8.6221	8.26208	8.53727	7.07261	7.86997	7.69053	8.33141	8.05606	7.80705	8.5142	8.66407	8.66221	1	0	0
LCA_0491	LS25_0554	T	4.47705	1.81839	2.34974	1.15561	3.56523	4.27783	3.66955	5.04955	4.21398	7.07658	5.78013	4.76976	1	0	0
LCA_0492	LS25_0555	T	2.1104	1.12159	-0.154419	0.651454	2.28347	3.79752	3.21946	3.86249	4.05549	6.94003	3.72634	2.85639	1	0	0
LCA_0496	LS25_0559	T	6.45042	6.6065	6.75318	3.52663	5.06179	5.34862	6.398	5.80338	3.62901	7.17279	6.34949	5.40719	1	0	0
LCA_0498	LS25_0561	T	7.59137	6.84028	7.0876	6.70083	7.47104	7.10546	7.88472	7.98167	7.78079	8.46533	8.89471	8.81561	1	0	0
LCA_0499	LS25_0562	T	7.83534	6.03917	6.63326	6.72375	6.08424	6.61557	8.34564	8.26034	8.32389	7.9265	8.00062	7.95095	1	0	0
LCA_0501	LS25_0564	T	6.25009	4.26647	4.54989	3.74808	3.50235	4.97197	7.07974	5.89068	5.89465	6.78191	7.24807	6.79147	1	0	0
LCA_0502	LS25_0565	T	7.83761	6.8251	6.83136	5.61953	7.75539	7.70202	8.39399	7.62501	7.01341	8.64576	8.48886	7.99488	1	0	0
LCA_0503	LS25_0566	T	7.73945	7.41239	7.58667	6.12158	8.01606	7.84011	8.24926	7.67954	7.48577	8.53739	8.81708	8.53516	1	0	0
LCA_0504	LS25_0567	T	7.85877	7.77946	8.23385	6.19567	8.20853	7.81118	7.98891	7.55193	7.33987	8.56333	8.34059	8.33128	1	0	0
LCA_0508	LS25_0571	T	6.75852	5.76971	5.69534	4.06511	6.19463	5.68484	6.45692	6.74728	6.39184	7.39081	6.96958	6.85452	1	0	0
LCA_0509	LS25_0572	T	5.31341	4.55091	5.10364	6.57693	7.94133	7.46783	5.47506	7.17154	6.6117	8.96862	8.23892	9.05768	1	0	0
LCA_0510	LS25_0573	T	5.17262	5.39531	5.70427	6.28274	7.89959	7.50684	5.56457	6.87898	6.42708	8.84878	8.14311	9.17581	1	0	0
LCA_0513	LS25_0575	T	9.21889	9.10956	9.08148	7.59363	8.38692	8.2977	11.407	11.3952	10.2029	12.4824	11.9766	11.1533	1	0	0
LCA_0514	LS25_0576	T	9.26956	9.32145	9.27478	7.59107	8.77505	8.48992	11.6211	11.6979	10.5624	12.813	12.2837	11.2762	1	0	0
LCA_0515	LS25_0577	T	8.93836	8.70662	8.92136	7.66391	8.41262	8.4012	11.1741	11.4505	10.6278	12.6822	11.755	11.5872	1	0	0
LCA_0517	LS25_0579	T	6.98291	4.95812	4.97162	5.82586	6.31265	6.41604	7.09158	7.26173	6.60674	8.13206	8.24442	7.76838	1	0	0
LCA_0519	LS25_0581	T	9.1492	6.80958	7.41954	6.53857	7.48141	7.98132	6.97795	7.96461	7.15041	8.28431	8.18863	8.55419	1	0	0
LCA_0523	LS25_0585	T	6.67818	5.74344	6.66149	4.95768	6.78844	6.19726	6.5085	5.81574	4.76219	7.49967	7.17916	7.07232	1	0	0
LCA_0525	LS25_0587	T	8.00928	7.89205	7.91439	8.1353	6.86438	7.25998	8.98808	9.30611	9.67025	9.51788	9.02527	9.18283	1	0	0
LCA_0528	LS25_0590	T	7.80824	7.51957	7.90358	7.23099	6.98364	6.86136	7.71029	7.58657	7.55718	7.89371	7.9136	7.43845	1	0	0
LCA_0532	LS25_0594	T	5.25028	2.09336	2.62471	4.89002	3.0626	4.66828	4.90587	6.15659	4.08655	7.25859	5.82779	6.25377	1	0	0
LCA_0534	LS25_0596	T	4.1329	4.99874	4.94828	3.45096	3.47117	4.39157	4.98418	5.68611	5.29415	6.79062	4.81299	5.38045	1	0	0
LCA_0537	LS25_0600	T	3.80967	1.66558	-1.32554	-1.32554	1.2425	4.63317	4.91138	5.08974	4.69778	6.34625	4.95359	5.6686	1	0	0
LCA_0538	LS25_0603	T	4.85699	1.06082	2.59217	2.39804	3.92314	4.36826	4.00146	4.70339	4.53382	7.03029	3.98227	4.15672	1	0	0
LCA_0542	LS25_0607	T	5.35354	3.81035	4.91428	3.61706	4.2718	4.76401	7.98322	6.98165	6.95079	7.6399	7.99618	8.27244	1	0	0
LCA_0543	LS25_0608	T	5.29195	3.05574	1.88665	3.15195	3.83911	4.81474	4.58923	4.71547	4.75235	6.92975	5.04881	5.11222	1	0	0
LCA_0544	LS25_0609	T	2.06367	-1.08042	-1.32554	0.256805	0.081464	3.47214	2.36155	2.89355	2.50159	6.81682	3.24283	1.88745	1	0	0
LCA_0545	LS25_0610	T	2.76275	0.178084	2.2944	1.10027	1.33997	3.8181	1.74423	4.60966	4.53962	6.9043	3.66615	2.81857	1	0	0
LCA_0548	LS25_0612	T	4.23455	3.03274	2.75674	3.81054	2.7092	4.5853	5.14869	6.13875	6.53266	7.35746	5.72958	5.55079	1	0	0
LCA_0549	LS25_0613	T	4.6437	2.9335	2.59038	3.27072	2.63595	4.8846	6.20658	6.33659	5.964	7.49218	5.79835	5.27586	1	0	0
LCA_0550	LS25_0614	T	4.45407	2.43926	2.64868	3.91398	3.60114	5.16174	7.32256	7.38063	7.56214	8.24483	7.63352	7.7304	1	0	0
LCA_0551	LS25_0615	T	5.93792	5.49949	5.93015	3.78724	5.18564	5.49517	9.05918	8.98303	8.96611	8.97018	8.92369	9.52911	1	0	0
LCA_0553	LS25_0617	T	3.06633	1.27016	1.80151	0.607383	-1.32554	3.52315	3.33211	4.12714	4.64207	6.29054	4.31292	4.69089	1	0	0
LCA_0557	LS25_0621	T	1.75352	-1.04265	2.07367	2.99502	3.28916	4.2648	2.00893	3.58157	-1.32554	6.89337	4.96898	4.21933	1	0	0
LCA_0558	LS25_0622	T	4.46286	3.01065	2.95704	3.9853	4.70305	5.1212	5.1381	6.16195	5.03302	7.6075	6.42634	6.41888	1	0	0
LCA_0559	LS25_0623	T	4.29909	3.04482	2.99121	3.91256	5.03678	5.55673	4.93289	5.254	4.599	7.4174	6.39087	6.41112	1	0	0
LCA_0560_a	LS25_0624	T	4.39447	0.0133392	1.54469	2.67249	4.17522	4.92345	4.84045	6.35795	4.82848	7.15503	7.15468	7.16854	1	0	0
LCA_0560_b	LS25_0625	T	6.73205	4.81035	4.17178	6.62151	-1.32554	5.28044	5.4505	6.31593	-1.32554	6.35005	6.54234	7.1098	1	0	0
LCA_0564_c	LS25_0629	T	4.50101	3.03182	4.32216	3.99053	2.81519	4.69129	3.77824	4.68875	-1.32554	6.10281	5.02209	3.55207	1	0	0
LCA_0565	LS25_0630	T	2.06151	-1.32554	-1.32554	-1.32554	-1.32554	1.69237	3.54361	2.92361	-1.32554	4.18012	2.78746	3.8244	1	0	0
LCA_0566	LS25_0632	T	4.08435	0.577691	-1.32554	1.91491	2.73957	3.71521	4.44576	5.41072	3.75573	6.4042	5.01154	4.31151	1	0	0
LCA_0567	LS25_0633	T	2.41012	0.266032	-1.32554	-1.32554	1.42791	3.14051	3.90401	3.54704	2.89205	6.34788	4.41089	4.59984	1	0	0
LCA_0568	LS25_0634	T	3.12324	-1.32554	2.99593	1.8018	1.62646	1.60209	3.96146	4.49346	3.1015	6.2354	4.35731	4.65729	1	0	0
LCA_0569_a	LS25_0635	T	2.88405	-1.32554	-1.32554	-1.32554	2.38727	2.77794	3.46961	2.84961	3.77957	5.27604	3.71346	3.75039	1	0	0
LCA_0569_b	LS25_0636	T	2.29909	-1.32554	2.90874	0.714616	-1.32554	3.25188	4.07272	-1.32554	-1.32554	6.35309	5.776	3.76854	1	0	0
LCA_0570	LS25_0637	T	4.22955	2.62978	1.8392	2.23004	3.46973	4.56085	4.20658	4.58657	3.93158	6.38741	5.18739	5.77687	1	0	0
LCA_0573	LS25_0640	T	4.75852	2.54732	3.23067	1.29958	3.12424	4.21535	5.14725	4.73584	4.28729	7.09927	5.7066	5.655	1	0	0
LCA_0574	LS25_0641	T	4.77885	2.47248	3.41887	3.54667	4.21933	5.08393	4.77164	5.37403	4.81857	7.2155	5.75245	5.55492	1	0	0
LCA_0577	LS25_0644	T	7.6425	6.36835	7.97913	5.78501	6.7092	6.45977	5.24264	5.91215	5.70461	7.32394	5.776	6.3535	1	0	0
LCA_0578	LS25_0645	T	2.46526	1.45046	2.24484	1.46575	1.29041	4.10735	2.26499	3.64499	3.35256	6.61771	3.02341	2.8539	1	0	0
LCA_0579	LS25_0646	T	5.58906	3.03854	4.8594	2.0132	5.27843	5.32807	2.89206	4.37898	3.08655	7.09492	5.6834	4.93184	1	0	0
LCA_0580	LS25_0647	T	2.21139	1.17421	1.29052	-0.488566	2.14345	3.39919	2.68224	3.59275	3.40724	6.3485	3.34112	2.96302	1	0	0
LCA_0581	LS25_0648	T	2.71294	2.05428	2.58563	-1.32554	1.6312	3.54543	2.07638	2.13445	2.06441	6.19831	2.58326	3.35716	1	0	0
LCA_0582	LS25_0649	T	1.237	1.90026	-1.32554	1.23748	-1.32554	2.77474	-1.32554	4.19171	-1.32554	6.5637	3.4706	2.72993	1	0	0
LCA_0583	LS25_0650	T	3.83264	3.30746	3.11298	2.12531	2.94997	4.30411	4.60512	4.75163	4.37904	6.92281	4.57595	3.8122	1	0	0
LCA_0584	LS25_0651	T	4.23747	2.99741	3.0958	2.74967	2.40441	4.50932	4.99491	4.78994	4.13495	7.32939	5.89665	5.67461	1	0	0
LCA_0585	LS25_0652	T	3.78424	2.3695	2.73092	1.12176	3.94642	4.86065	5.82951	6.43457	5.96015	7.54796	6.45042	6.89517	1	0	0
LCA_0603	LS25_0654	T	9.54136	6.79834	6.93349	7.03934	8.63051	8.69946	7.99444	7.89173	7.89569	8.88899	8.52111	9.29412	1	0	0
LCA_0608	LS25_0659	T	7.45359	4.38505	4.43097	5.95931	5.19901	6.10753	6.50774	7.50714	7.16862	7.95459	7.00062	8.56265	1	0	0
LCA_0611	LS25_0661	T	2.40601	1.58384	2.37823	1.59914	0.423798	3.33803	8.87246	9.40183	10.1998	8.67792	8.45042	7.67769	1	0	0
LCA_0612	LS25_0662	T	2.08819	2.1665	-1.32554	1.50372	-1.32554	3.52641	8.79002	8.98062	9.97156	8.7764	8.15179	7.59536	1	0	0
LCA_0617	LS25_0666	T	8.84514	8.83219	9.43605	7.55005	8.1337	7.95189	9.46193	9.38006	9.35414	9.40368	8.9298	8.53489	1	0	0
LCA_0619	LS25_0668	T	8.86366	9.60058	9.68185	7.94001	8.35403	8.18373	9.514	10.0837	10.3397	9.84452	9.08216	8.95452	1	0	0
LCA_0627	LS25_0676	T	9.19068	6.79036	6.84964	5.09364	5.43287	6.90534	7.9121	7.94251	7.44184	7.49275	8.62035	8.18066	1	0	0
LCA_0629	LS25_0678	T	7.50813	4.45961	4.61245	4.035	4.85966	6.21862	6.21987	6.04114	6.08358	6.97084	6.90499	7.28706	1	0	0
LCA_0630	LS25_0679	T	7.87141	5.74221	6.35602	4.54997	6.08965	6.28055	6.60301	6.22117	5.68646	7.15706	7.2149	7.38557	1	0	0
LCA_0631	LS25_0680	T	9.21617	5.42872	5.6725	6.59058	7.92981	8.48429	7.22752	6.72902	6.33706	8.01844	8.45314	8.75549	1	0	0
LCA_0633	LS25_0682	T	7.1576	2.97001	2.694	5.89219	4.78397	5.7596	5.7376	5.68875	5.24021	6.82979	5.75905	6.51359	1	0	0
LCA_0638	LS25_0687	T	10.4866	9.86367	10.2534	9.39031	10.2449	9.91442	10.699	10.7348	10.2755	11.7163	11.3359	11.837	1	0	0
LCA_0639	LS25_0688	T	3.61214	3.69044	-1.32554	1.70574	3.11536	3.243	5.6442	6.39193	4.99996	6.8811	5.10377	5.81209	1	0	0
LCA_0640	LS25_0689	T	3.86955	3.29578	3.01977	3.99557	3.97223	4.59557	5.66338	5.86753	5.36454	7.52903	6.26189	6.39425	1	0	0
LCA_0641	LS25_0690	T	3.97361	4.51134	4.16822	2.38913	4.79875	5.06389	5.97051	4.61354	6.54351	8.06645	5.89243	6.77067	1	0	0
LCA_0645	LS25_0695	T	7.31444	5.3798	5.87162	4.50757	4.91719	6.43715	5.71354	6.09353	6.09061	7.36712	6.37242	5.97124	1	0	0
LCA_0646	LS25_0696	T	7.07313	6.28228	6.79685	4.55991	5.80395	6.07968	6.24707	6.32068	6.19818	6.81423	6.18453	5.72397	1	0	0
LCA_0647	LS25_0697	T	9.97268	5.36872	6.26388	5.08703	6.40202	7.6716	7.39001	7.04755	6.41458	8.32609	9.50741	9.51718	1	0	0
LCA_0648	LS25_0698	T	6.23606	4.89106	5.14939	4.64332	5.31044	5.38438	6.70864	6.08864	5.8193	7.98715	8.72622	7.92195	1	0	0
LCA_0651	LS25_0701	T	7.97413	9.20135	9.14111	8.59179	6.79536	7.04617	9.68999	10.4346	10.5966	9.39614	8.57764	9.39785	1	0	0
LCA_0652	LS25_0702	T	2.66453	0.742828	1.27418	0.0800516	-1.32554	3.75481	3.20658	3.00161	3.93158	6.45452	4.45042	4.25603	1	0	0
LCA_0653	LS25_0703	T	1.88405	1.13228	0.0786683	-0.115459	1.29416	4.40365	4.46396	4.7565	4.1015	7.14915	4.28331	3.97921	1	0	0
LCA_0655	LS25_0705	T	0.101723	-0.819976	-1.32554	-1.32554	-1.32554	3.59056	3.77957	4.00756	3.35256	5.586	2.28645	2.73842	1	0	0
LCA_0656	LS25_0706	T	0.0260732	-1.32554	-1.32554	1.02656	-1.32554	3.41182	3.51852	3.89852	-1.32554	5.15503	3.1774	3.62938	1	0	0
LCA_0657	LS25_0707	T	1.79974	1.29308	-1.32554	-0.3697	-1.32554	4.01556	3.62476	4.50226	3.84726	6.91527	1.78114	2.81808	1	0	0
LCA_0658	LS25_0708	T	1.18167	1.18197	2.45028	-0.0657717	0.34385	3.95691	4.12663	4.94914	4.05808	6.93306	3.60863	2.99648	1	0	0
LCA_0659	LS25_0709	T	1.96047	2.1383	2.08469	-0.431363	0.978259	3.66661	4.45291	5.58355	5.10753	7.08942	3.52684	2.56377	1	0	0
LCA_0660	LS25_0710	T	1.95384	1.03214	1.82653	0.047439	1.45706	3.78633	3.81242	5.19241	4.58633	6.69947	3.19828	2.97219	1	0	0
LCA_0661	LS25_0711	T	1.89916	0.562425	2.67874	2.22158	0.724307	4.20244	4.33021	3.994	3.11661	6.91889	3.63545	2.9619	1	0	0
LCA_0662	LS25_0712	T	1.9954	2.45703	2.98838	0.794252	0.296984	3.59455	4.56915	5.40317	5.01121	6.79062	3.0826	3.20443	1	0	0
LCA_0663	LS25_0713	T	2.40897	1.7503	1.54469	0.350563	1.59026	3.76229	4.25756	4.95949	4.683	7.34253	3.37588	1.82785	1	0	0
LCA_0667	LS25_0715	T	9.07783	6.76455	7.3417	6.71236	7.86301	8.11333	8.21444	9.03448	8.40893	8.18294	7.75785	7.42282	1	0	0
LCA_0668	LS25_0716	T	7.08982	-1.32554	2.93571	4.44202	5.65371	6.12684	6.03665	6.11709	5.66854	7.34559	6.80406	7.33239	1	0	0
LCA_0671	LS25_0719	T	12.793	12.8811	12.7725	12.3453	12.0415	11.5048	13.3481	13.6004	13.4784	12.7486	13.0324	12.6667	1	0	0
LCA_0677	LS25_0725	T	7.18662	5.26101	5.52227	4.633	6.08029	6.10467	6.28382	6.00881	5.77957	7.62549	7.23283	7.01009	1	0	0
LCA_0679	LS25_0727	T	7.41085	5.68887	6.68821	5.49408	6.35722	6.21421	6.61789	6.52582	5.40848	7.7765	7.07933	6.81818	1	0	0
LCA_0680	LS25_0728	T	7.30656	6.19845	6.69964	4.99962	6.24651	5.99736	7.01095	6.06902	6.32761	7.55032	7.15046	6.81656	1	0	0
LCA_0681	LS25_0729	T	7.7588	6.18239	6.86226	5.66814	6.3955	6.12809	7.24662	6.94436	6.35495	7.47505	7.93653	8.04337	1	0	0
LCA_0682	LS25_0730	T	6.18361	5.45569	5.9949	3.66953	5.03261	5.00034	6.7775	5.9466	5.12168	7.41016	7.49851	6.34884	1	0	0
LCA_0683	LS25_0731	T	4.75386	3.41712	2.62654	3.23977	5.06443	4.64775	5.86954	6.00161	6.1015	7.03948	5.18739	8.70975	1	0	0
LCA_0684	LS25_0732	T	7.53341	7.38932	7.79514	8.28113	8.07476	7.3111	8.36685	8.59377	8.15808	9.06032	8.69531	8.6444	1	0	0
LCA_0688	LS25_0736	T	6.80873	7.56511	7.5902	6.90233	6.22449	5.80499	8.2974	8.39878	8.29392	7.95643	7.17028	7.13365	1	0	0
LCA_0692	LS25_0740	T	8.04013	8.66023	8.6521	7.48777	7.209	7.00124	9.36727	9.41108	8.92162	8.93136	8.91861	8.27985	1	0	0
LCA_0695	LS25_0743	T	8.20403	8.74887	8.61668	8.12045	7.56252	7.47483	9.14633	9.38726	9.32579	9.40374	8.97774	9.03016	1	0	0
LCA_0699	LS25_0747	T	7.23661	6.90849	7.59331	6.00023	7.00512	6.56287	7.11727	6.74587	6.44488	7.73336	7.37876	7.02713	1	0	0
LCA_0703	LS25_0751	T	9.24083	9.51568	9.81267	4.77587	5.44526	5.53637	12.0847	9.50452	9.59089	7.50239	7.55411	6.7642	1	0	0
LCA_0706	LS25_0754	T	9.7069	10.2017	10.3672	5.93677	5.81801	5.60417	12.5549	10.9349	11.804	8.27904	7.48374	7.1971	1	0	0
LCA_0718	LS25_0774	T	8.0324	7.87041	8.06399	6.93899	6.98965	6.90137	8.30465	7.968	8.24589	8.772	8.57887	8.37188	1	0	0
LCA_0720	LS25_0776	T	5.93614	5.21474	5.74609	6.42643	5.2067	5.12093	6.98418	6.77922	7.03111	7.16501	7.03538	6.97769	1	0	0
LCA_0721	LS25_0777	T	4.79166	5.76305	5.68142	5.85926	4.39441	4.13872	7.10704	6.72408	7.65404	7.12602	5.86546	5.08297	1	0	0
LCA_0722	LS25_0778	T	5.16291	3.36675	3.8981	4.77436	2.79166	4.95492	5.6478	6.42208	7.15041	6.47696	5.34733	6.04723	1	0	0
LCA_0728	LS25_0784	T	7.76754	5.33319	5.39061	8.4016	6.37478	6.95614	6.89463	6.73858	6.15397	8.1161	8.16314	10.5414	1	0	0
LCA_0729	LS25_0785	T	7.13918	4.48568	4.66911	5.44181	5.36377	6.01224	6.18507	5.74794	4.60751	7.16672	7.34875	7.46586	1	0	0
LCA_0730	LS25_0786	T	6.92122	4.53138	4.32576	5.35403	6.45879	6.00993	5.50203	5.5601	6.71246	6.93209	7.00891	7.96339	1	0	0
LCA_0734	LS25_0790	T	6.74144	4.26564	4.49214	4.11744	5.12267	5.78343	5.56915	5.16673	5.45284	7.59317	7.08717	6.6396	1	0	0
LCA_0736	LS25_0792	T	8.14659	6.55725	7.27231	7.49713	6.70121	7.1878	7.58629	7.49597	7.48483	8.05016	8.50278	8.34577	1	0	0
LCA_0739	LS25_0795	T	8.3872	9.24742	9.2133	7.08466	8.05533	7.53211	9.44228	8.60373	8.96779	8.97454	8.69435	8.44178	1	0	0
LCA_0740	LS25_0796	T	4.61597	2.87714	4.1861	2.72894	4.40159	4.48032	3.48168	4.44664	4.79165	6.95108	5.63242	6.10824	1	0	0
LCA_0741	LS25_0797	T	8.87155	2.2174	-1.32554	5.55462	7.13417	7.96962	6.34088	5.72087	5.32891	7.69985	8.75465	9.77005	1	0	0
LCA_0742	LS25_0798	T	9.24944	7.65808	7.78109	9.0219	8.52298	9.00934	7.72228	7.259	7.1604	8.66326	9.15086	9.51711	1	0	0
LCA_0744	LS25_0800	T	9.06153	7.1436	8.25991	8.30737	8.5343	8.52904	7.6681	7.46314	6.8906	8.49017	9.23199	9.38033	1	0	0
LCA_0745	LS25_0801	T	7.79935	6.71101	7.32328	6.51371	7.46155	7.27325	6.67528	5.81581	5.16081	7.76782	8.16509	7.93095	1	0	0
LCA_0746	LS25_0802	T	7.87036	7.46507	7.72282	6.48562	7.49085	7.24752	7.55787	6.57982	5.81947	7.91058	8.18266	7.72603	1	0	0
LCA_0749	LS25_0805	T	7.81864	7.68228	8.01905	6.42778	7.58651	7.11542	8.13641	6.67905	6.56595	7.97739	8.01768	8.00545	1	0	0
LCA_0752	LS25_0808	T	10.2095	10.0726	10.6001	8.90062	9.47181	9.27476	10.4266	8.82452	9.06114	9.69729	10.7096	10.2837	1	0	0
LCA_0753	LS25_0809	T	9.56805	9.35359	9.73763	8.16643	8.85359	8.69618	9.67957	8.2446	8.77723	8.93605	9.69341	9.5129	1	0	0
LCA_0754	LS25_0810	T	9.94629	9.71998	10.1045	8.20866	9.03332	8.93247	10.0475	8.45905	9.03986	9.49373	10.1813	9.67003	1	0	0
LCA_0761	LS25_0853	T	6.88373	5.32851	6.12745	4.35403	5.57665	6.16278	7.44977	7.71197	7.6548	9.55129	9.79975	7.8746	1	0	0
LCA_0762	LS25_0854	T	4.39597	2.53568	0.482064	1.28794	2.69756	4.45746	2.54361	3.18664	2.53165	6.42805	4.46553	4.16543	1	0	0
LCA_0763	LS25_0855	T	5.35903	3.76991	3.21379	3.60463	3.93179	4.72685	5.774	5.9404	6.01622	7.20457	6.08255	6.07667	1	0	0
LCA_0764	LS25_0856	T	6.87795	7.07765	6.92178	6.86738	7.26213	6.74684	8.9428	9.24298	9.28251	10.3163	10.5856	11.2976	1	0	0
LCA_0765	LS25_0857	T	6.99722	7.55266	7.77482	6.93709	7.42894	7.12112	9.07325	9.42747	9.90074	10.5356	10.5895	10.9564	1	0	0
LCA_0766	LS25_0858	T	6.79844	7.96055	8.06706	6.98639	7.262	6.89686	9.29319	9.38979	9.75147	10.5279	10.6888	10.8452	1	0	0
LCA_0768	LS25_0860	T	11.7815	8.27847	8.36485	9.55102	10.0986	10.6447	11.0569	11.3978	11.3886	12.1367	12.1012	12.7925	1	0	0
LCA_0769	LS25_0861	T	7.48507	6.00363	6.48104	6.34745	6.08383	5.66452	7.14607	7.27107	6.97222	8.63639	7.05585	7.62252	1	0	0
LCA_0770	LS25_0862	T	4.71047	3.7385	3.96319	5.0603	3.93076	5.06738	4.80361	4.94914	4.25108	7.05483	5.28012	4.99768	1	0	0
LCA_0771	LS25_0863	T	3.40213	2.06539	2.74875	2.23269	2.05735	3.76995	3.65106	4.37898	3.08655	5.87253	4.34236	3.34688	1	0	0
LCA_0775	LS25_0867	T	7.14523	4.11733	4.38565	6.26191	7.08657	6.99181	6.3913	6.74155	5.67151	7.60292	8.34236	7.95623	1	0	0
LCA_0777	LS25_0869	T	7.5252	5.69096	6.52717	6.07001	7.54674	7.32598	6.51852	6.22045	5.82848	7.73999	8.08429	8.07232	1	0	0
LCA_0780	LS25_0873	T	5.36655	4.12292	3.9762	0.460142	2.2848	3.58236	5.41183	4.53807	4.35256	6.84903	3.70148	4.67702	1	0	0
LCA_0781	LS25_0874	T	5.00691	3.81035	4.75674	1.39269	1.21735	3.92995	5.38715	4.58657	3.93158	6.16501	3.54353	4.61022	1	0	0
LCA_0782	LS25_0875	T	7.52487	4.98121	6.65517	2.85901	3.57675	4.45681	7.2178	6.03661	6.38161	7.2354	5.71988	7.50655	1	0	0
LCA_0785	LS25_0878	T	8.10645	6.2129	7.09516	3.34849	3.43618	4.21152	7.7323	6.28318	6.70295	7.05119	4.05187	5.29234	1	0	0
LCA_0786	LS25_0879	T	8.0679	6.92381	7.41832	3.17357	3.5128	4.16651	8.07087	6.04553	6.62757	6.50964	3.83899	5.21696	1	0	0
LCA_0787	LS25_0880	T	7.32921	6.74455	7.47753	2.75985	3.32147	3.47768	7.1904	5.54934	6.39184	6.24195	3.91069	4.63568	1	0	0
LCA_0788	LS25_0881	T	7.60706	7.64449	7.92272	3.23921	4.61135	3.88338	8.16116	6.74432	6.54653	6.52758	4.18496	5.0104	1	0	0
LCA_0789	LS25_0882	T	7.50649	7.70378	7.79585	3.889	3.1287	3.39384	8.41143	6.60763	7.26197	6.62599	3.94792	4.56982	1	0	0
LCA_0790	LS25_0883	T	7.84179	7.90218	8.09875	3.95401	4.66319	3.86122	8.50977	7.17154	7.39523	6.26393	3.66615	5.71639	1	0	0
LCA_0791	LS25_0884	T	7.6361	4.23449	4.49735	3.84379	5.85828	6.23904	5.98233	5.79673	5.40477	6.72227	6.75819	7.10169	1	0	0
LCA_0798	LS25_0890	T	8.62108	9.99687	10.2555	6.71389	5.29648	6.59773	8.17275	7.21657	8.81434	7.82538	7.54078	7.14773	1	0	0
LCA_0799	LS25_0891	T	8.53014	10.0293	10.1906	6.61771	4.96777	6.39978	7.77446	7.47639	8.92093	7.77755	7.09848	6.83686	1	0	0
LCA_0800	LS25_0892	T	8.56006	10.0239	10.2692	6.98289	5.86269	6.5214	8.24849	7.701	9.06707	8.10527	7.7832	7.4668	1	0	0
LCA_0805	LS25_0897	T	7.67741	7.4977	7.80533	6.24996	7.7472	7.13662	7.74059	7.17666	7.05454	8.0717	7.68559	7.31438	1	0	0
LCA_0806	LS25_0898	T	7.74672	7.35564	7.71707	6.54248	7.63233	7.15904	7.80044	7.45584	7.27618	8.14921	7.86903	7.87149	1	0	0
LCA_0808	LS25_0899	T	5.81317	3.16485	4.97631	2.86464	5.37736	4.79269	4.40451	4.406	3.599	7.05483	5.26985	5.04375	1	0	0
LCA_0809	LS25_0900	T	4.83417	3.1755	4.36982	3.51272	4.00035	4.09729	4.67411	4.39115	3.47312	6.87861	5.60863	5.06061	1	0	0
LCA_0810	LS25_0901	T	5.30449	4.15377	5.43136	4.23724	4.26835	4.72941	6.03022	5.76252	5.37056	6.82639	6.00488	5.77137	1	0	0
LCA_0811	LS25_0902	T	5.73675	4.4117	4.98885	4.31828	4.42674	4.84294	6.53162	5.86897	5.61451	7.05148	6.41089	6.14085	1	0	0
LCA_0818	LS25_0909	T	11.4433	11.3722	11.5616	9.32486	9.76391	9.29954	12.4776	12.222	12.4258	12.0313	11.6	11.7731	1	0	0
LCA_0824	LS25_0915	T	10.5752	10.7395	10.7484	8.31877	8.67003	8.40973	11.3401	11.2506	11.3526	10.5683	10.3695	10.1328	1	0	0
LCA_0825	LS25_0916	T	9.88954	9.55206	10.1565	7.55851	8.18523	7.96093	10.4544	10.7154	10.9921	10.1071	9.33937	9.93198	1	0	0
LCA_0829	LS25_0919	T	10.0614	9.98484	10.1797	6.06687	7.94011	7.64697	9.37054	9.31479	10.049	8.69997	8.81991	8.63599	1	0	0
LCA_0831	LS25_0922	T	7.0582	6.31484	7.04442	5.83066	6.05046	5.92226	6.42589	5.01234	5.03541	7.72828	7.68354	8.41279	1	0	0
LCA_0832	LS25_0923	T	6.28611	3.89378	4.54378	2.80216	5.01385	5.436	4.55577	4.58213	2.34217	6.71311	6.34214	6.00415	1	0	0
LCA_0833	LS25_0924	T	5.70265	4.4879	5.56469	3.7856	3.76226	4.7852	5.00727	4.8023	4.24684	6.57339	5.8588	5.59617	1	0	0
LCA_0835	LS25_0925	T	3.88566	3.07499	4.13686	2.56422	2.06695	3.54508	4.23107	3.37403	1.49664	6.50969	3.60045	4.01178	1	0	0
LCA_0837	LS25_0927	T	8.95427	9.64636	9.60566	9.39992	6.9747	7.61913	9.3765	10.4326	10.0455	9.34743	9.05098	9.06446	1	0	0
LCA_0839	LS25_0928	T	13.6663	14.727	14.0023	15.8062	14.0172	14.6932	6.10601	6.01841	5.2703	7.37295	6.7649	6.29423	1	0	0
LCA_0842	LS25_0931	T	6.21083	3.82574	3.89765	3.02546	3.98762	5.42665	4.84757	5.26821	5.48768	7.13616	7.00653	6.66204	1	0	0
LCA_0851	LS25_0939	T	7.0807	5.36809	5.6226	5.28263	6.19655	6.51322	6.62618	5.90184	5.09484	7.40121	7.98808	7.33314	1	0	0
LCA_0852	LS25_0940	T	6.86252	6.0375	6.36855	5.23455	5.99909	6.07357	6.63953	6.15217	5.57312	7.50301	7.78385	6.98646	1	0	0
LCA_0855	LS25_0943	T	8.06451	7.42539	7.87008	5.91591	7.51429	7.17139	8.3765	7.61082	6.86271	7.87632	9.02311	8.45647	1	0	0
LCA_0858	LS25_0946	T	3.73643	1.3553	0.88665	1.27748	2.51718	3.86205	2.63503	3.33696	3.52996	6.40083	4.04881	3.0313	1	0	0
LCA_0859	LS25_0947	T	4.61019	1.97578	2.50713	0.728037	3.5527	4.07265	4.22	3.82239	2.945	6.97198	4.33831	2.65278	1	0	0
LCA_0860	LS25_0948	T	5.19734	3.23612	4.1825	2.40341	3.81304	4.66314	5.5772	4.69041	4.42773	7.06586	5.98052	5.49809	1	0	0
LCA_0861	LS25_0949	T	5.94013	4.04775	5.33583	4.08158	4.39604	5.23417	6.06508	5.49647	5.36754	7.08641	6.57445	6.55215	1	0	0
LCA_0862	LS25_0950	T	7.27667	5.7727	6.3438	5.91151	6.02062	6.19899	7.44049	7.85451	6.9242	8.21422	7.91253	8.46884	1	0	0
LCA_0865	LS25_0953	T	8.80756	6.1546	6.48242	6.47271	9.43924	8.62413	8.25097	8.39393	6.83847	8.96203	9.33307	9.29686	1	0	0
LCA_0866	LS25_0954	T	8.63244	6.74205	7.60404	6.7073	9.50699	8.58336	7.89607	8.03612	7.00672	8.89579	9.08659	8.84227	1	0	0
LCA_0867	LS25_0955	T	9.05863	7.54964	8.36479	7.80071	9.70103	8.80745	7.98003	7.87863	7.29669	8.78124	8.90195	9.09383	1	0	0
LCA_0871	LS25_0958	T	8.62663	8.90835	8.78507	6.85773	7.3698	7.62964	9.4076	8.33704	8.44184	9.24483	9.64007	9.27712	1	0	0
LCA_0877	LS25_0963	T	8.04678	5.94883	7.05697	6.07584	6.65434	6.77862	7.41894	6.97581	6.70784	7.53188	7.76371	7.96624	1	0	0
LCA_0879	LS25_0965	T	8.90245	7.62357	8.11505	7.63659	7.66896	7.97176	7.75948	6.87319	6.6381	7.27781	8.16421	7.68001	1	0	0
LCA_0882	LS25_0968	T	7.50649	8.26113	8.62125	6.00817	6.66682	6.38644	8.10869	6.74453	7.15992	7.69406	7.28645	7.42025	1	0	0
LCA_0883	LS25_0969	T	8.87611	8.62236	8.69813	8.65778	9.03507	8.5757	9.06345	9.97462	9.66797	9.96572	9.89748	9.79381	1	0	0
LCA_0885	LS25_0971	T	7.08529	6.90762	7.01864	6.96587	5.4686	5.88312	8.30833	9.40656	9.59483	8.34819	7.50487	9.06118	1	0	0
LCA_0886	LS25_0972	T	6.55976	4.60971	3.33371	6.79303	4.90284	6.16227	7.50508	7.85113	7.44768	8.49231	8.00449	7.90049	1	0	0
LCA_0889	LS25_0975	T	4.14524	2.8085	2.22438	-0.554713	2.59187	3.61482	3.14768	3.52768	1.87268	7.21046	4.80657	3.65086	1	0	0
LCA_0890	LS25_0976	T	3.17623	-1.32554	-1.32554	-0.467134	1.35753	3.91812	1.79154	3.65696	2.77957	5.93901	4.17289	3.41336	1	0	0
LCA_0892	LS25_0979	T	5.45924	2.92283	3.91361	2.84501	2.66967	4.64531	5.07427	4.27206	4.82352	6.58302	5.99006	5.4573	1	0	0
LCA_0893	LS25_0980	T	6.08833	4.92717	4.93245	3.26439	4.67401	5.12997	6.35019	6.3122	6.01186	7.25268	6.78447	6.4917	1	0	0
LCA_0894	LS25_0981	T	6.31521	5.18011	5.43582	3.90066	4.57332	5.29656	6.97758	6.77262	6.70258	7.8273	6.93903	6.39749	1	0	0
LCA_0899	LS25_0988	T	7.13906	4.18523	4.67705	3.12035	6.09185	5.75715	5.56647	5.20324	3.60965	6.70438	5.79146	6.22433	1	0	0
LCA_0907	LS25_0994	T	6.70115	4.51939	5.75528	3.85661	5.38582	5.63898	6.29899	6.02691	5.14952	6.76675	6.40533	6.11173	1	0	0
LCA_0908	LS25_0995	T	6.58403	3.71124	4.14306	2.94893	5.35855	5.34559	5.75201	6.07061	4.64694	7.23819	7.01081	6.14827	1	0	0
LCA_0912	LS25_0998	T	7.91557	8.64625	8.64377	7.85581	7.19202	7.40071	8.17532	8.75497	8.66957	8.33829	8.09593	7.69595	1	0	0
LCA_0913	LS25_0999	T	7.72475	8.4664	8.57343	7.24273	6.95021	6.84989	8.34075	8.41681	8.17045	7.91923	8.10433	8.10228	1	0	0
LCA_0916	LS25_1002	T	6.42132	4.6492	5.30608	5.08158	5.87521	5.67306	5.54569	5.94914	5.73227	7.12182	6.35065	6.59617	1	0	0
LCA_0918	LS25_1004	T	7.74417	5.6353	5.70722	7.19759	8.12285	7.75396	8.00855	8.36632	7.48893	8.68423	9.19846	8.77749	1	0	0
LCA_0919	LS25_1005	T	6.20098	4.34967	4.24359	4.92393	5.6584	6.04907	6.05842	7.11649	5.94692	7.9975	7.65842	8.0607	1	0	0
LCA_0924	LS25_1010	T	5.01018	3.06859	2.59994	4.34441	5.03782	5.01346	5.68944	6.51304	5.67748	6.94888	6.37689	6.95086	1	0	0
LCA_0927	LS25_1012	T	4.06121	2.25054	1.61197	3.5053	3.04986	3.8031	4.82549	5.30278	4.70918	6.24518	4.73053	4.45259	1	0	0
LCA_0928	LS25_1013	T	4.2589	3.28745	4.65834	4.62467	3.20141	4.14667	5.63234	5.39085	5.70784	6.40635	5.07782	5.07232	1	0	0
LCA_0930	LS25_1015	T	5.51296	5.64784	5.76416	4.95705	5.23857	4.97569	4.09852	3.89355	3.82352	6.47199	5.29345	6.82409	1	0	0
LCA_0933	LS25_1021	T	7.78121	4.14435	3.93874	3.38204	6.35354	6.23296	8.05126	7.19777	6.24021	8.69191	9.82371	9.60678	1	0	0
LCA_0935	LS25_1023	T	9.05093	7.8285	8.33713	7.86616	9.07785	8.14924	4.26798	5.23294	6.1629	7.11394	4.83375	5.42323	1	0	0
LCA_0936	LS25_1024	T	8.63198	7.78976	8.18473	7.59206	8.68521	7.8478	4.48342	4.79302	4.98602	6.34232	5.24184	5.07232	1	0	0
LCA_0937	LS25_1027	T	8.74381	7.13228	7.8675	7.57504	8.35717	7.84326	2.52962	3.32465	-1.32554	6.35375	3.60354	2.05551	1	0	0
LCA_0939	LS25_1029	T	6.43327	2.8793	2.08872	4.14252	4.71925	5.70984	3.88251	3.35562	3.87055	6.76188	6.02682	6.08083	1	0	0
LCA_0940	LS25_1030	T	7.45064	4.17245	5.10235	3.63521	5.19683	5.64928	6.84045	5.96265	5.45651	7.0793	7.01718	6.70911	1	0	0
LCA_0942	LS25_1032	T	8.85017	6.70344	6.11931	6.98408	6.82784	7.53283	8.24926	10.1692	9.06353	8.74622	8.74588	9.29739	1	0	0
LCA_0943	LS25_1033	T	7.12951	6.44309	7.17428	5.23599	5.78312	6.17379	6.69009	5.4464	5.9711	7.14889	6.80406	6.23497	1	0	0
LCA_0944	LS25_1034	T	4.39577	4.14649	3.91231	3.20361	3.80588	4.56578	3.96146	4.34146	3.68646	6.26094	4.79027	4.07232	1	0	0
LCA_0945	LS25_1035	T	7.31101	4.19667	4.50563	6.58452	6.52083	6.68783	7.34502	7.90434	7.15249	8.55228	8.47869	9.2999	1	0	0
LCA_0946	LS25_1036	T	7.90198	6.07981	5.44124	7.84405	6.9593	7.1063	8.6167	9.56684	9.1629	9.21737	8.95477	9.803	1	0	0
LCA_0948	LS25_1038	T	7.74948	7.60633	7.80584	6.66062	5.38575	5.68788	8.34774	8.88361	8.88148	7.94499	7.10034	7.45375	1	0	0
LCA_0951	LS25_1041	T	9.28555	6.21401	7.73916	3.59394	3.83364	5.78503	6.98667	5.34918	4.82848	6.86285	7.41006	6.5169	1	0	0
LCA_0953	LS25_1043	T	8.80829	6.72394	8.0029	4.4762	3.63343	5.26756	8.11615	5.86629	5.2602	6.93724	7.39572	6.90156	1	0	0
LCA_0958	LS25_1048	T	8.42011	8.91364	8.81744	7.79143	4.7092	5.78917	7.78702	6.20716	6.58693	7.24567	7.4277	6.48736	1	0	0
LCA_0962	LS25_1052	T	7.33938	3.71724	4.5381	6.31081	6.13547	6.33828	6.36593	6.35891	5.75836	7.25483	6.84424	8.04038	1	0	0
LCA_0963	LS25_1053	T	7.95226	4.04918	5.05001	5.07828	7.69053	6.98344	6.42315	6.10925	6.34407	8.02649	8.33685	9.81739	1	0	0
LCA_0965	LS25_1055	T	5.48819	2.0782	2.60955	2.15239	4.46248	4.77372	3.77659	3.15659	3.67151	6.16798	4.6054	4.47241	1	0	0
LCA_0966	LS25_1056	T	6.03332	2.76168	3.79053	2.81879	4.69408	5.24914	3.9928	4.76511	2.30276	6.65167	4.69607	4.68862	1	0	0
LCA_0968	LS25_1059	T	5.83547	3.96701	5.43423	3.1026	4.51222	4.9502	4.24901	5.01234	4.62037	6.94692	5.05676	5.20263	1	0	0
LCA_0975	LS25_1065	T	6.99365	6.97932	7.40346	4.34309	6.09058	5.64234	7.46664	6.22325	6.21292	7.22786	6.91463	6.88718	1	0	0
LCA_0977	LS25_1067	T	6.75546	4.5201	5.50713	5.04996	5.36005	5.85026	6.28293	6.48928	6.51654	6.96338	6.70822	7.11355	1	0	0
LCA_0978	LS25_1068	T	7.87195	7.92842	8.15658	6.70869	6.93445	6.7679	6.12928	5.5227	5.39822	7.52417	7.20152	6.78408	1	0	0
LCA_0979	LS25_1069	T	8.61379	8.75937	8.51519	7.23315	7.61993	7.60576	6.54934	5.97514	5.9051	7.89699	7.97854	7.01206	1	0	0
LCA_0990	LS25_1079	T	6.26841	4.94172	4.47307	5.43095	5.10361	5.59114	6.72015	6.48348	6.31391	7.58799	6.83276	7.03197	1	0	0
LCA_0991	LS25_1080	T	5.8036	3.62815	4.36595	4.6912	4.08959	4.78404	6.84543	5.7515	5.41843	6.98783	6.55395	6.48236	1	0	0
LCA_0992	LS25_1081	T	1.96815	1.2529	2.46232	1.2682	2.09286	3.94296	2.20157	3.7515	2.51154	6.70845	3.03038	2.06732	1	0	0
LCA_0993	LS25_1082	T	7.1685	5.22361	6.04447	6.04912	6.32409	6.50711	6.29471	5.8971	6.28274	7.50814	7.3321	7.5057	1	0	0
LCA_0995	LS25_1086	T	7.17826	5.34967	5.77411	5.37139	6.56218	6.3428	5.36833	6.09625	5.80382	7.56777	6.51029	6.82389	1	0	0
LCA_0996	LS25_1087	T	7.73205	6.18886	5.60474	5.70012	6.76578	6.7228	7.25621	6.6976	6.265	7.61708	8.67693	8.05296	1	0	0
LCA_0997	LS25_1088	T	7.42366	5.54732	5.94939	5.4557	6.98931	6.73214	6.27696	7.01953	5.87911	7.25296	7.5926	7.54295	1	0	0
LCA_0998	LS25_1089	T	7.33104	4.89255	5.75909	5.52934	6.57123	6.76259	6.56073	6.6314	5.54031	7.81281	7.45282	7.59693	1	0	0
LCA_1006	LS25_1105	T	2.49008	0.62978	1.16113	-0.0329966	2.11359	3.7059	4.34255	4.65216	4.2602	6.7263	4.94897	4.93146	1	0	0
LCA_1008	LS25_1107	T	6.41038	6.94636	7.02003	4.95464	4.94531	5.70723	12.5382	11.8834	12.3132	11.993	12.1359	12.5845	1	0	0
LCA_1012	LS25_1110	T	3.16358	2.06785	2.89876	0.289595	2.11425	4.02849	5.49149	5.16522	4.75415	7.20723	4.82554	5.25549	1	0	0
LCA_1013	LS25_1111	T	3.7204	0.174211	0.705561	1.0964	2.33609	3.72677	5.35858	4.83169	3.76165	6.82966	4.60243	5.14751	1	0	0
LCA_1014	LS25_1112	T	7.28976	4.33039	5.27678	4.27529	6.26988	5.98781	5.64409	5.46166	4.96536	7.41085	7.33388	7.06547	1	0	0
LCA_1020	LS25_1118	T	6.71852	6.28548	6.58363	5.1112	5.02513	6.00076	7.40319	7.09154	6.8821	7.48814	7.06501	6.95385	1	0	0
LCA_1021	LS25_1119	T	6.70417	6.29529	5.97419	5.65454	4.65719	5.80275	7.14919	7.24132	7.2186	7.37231	6.65771	6.84008	1	0	0
LCA_1022	LS25_1120	T	7.07213	6.3442	6.46837	6.55804	5.82327	6.32357	6.96769	7.53411	8.06353	8.06815	7.52349	7.71243	1	0	0
LCA_1023	LS25_1121	T	6.12151	5.38142	5.71346	6.62243	6.26153	5.3721	6.63703	8.22682	8.18896	8.37056	7.2642	7.36388	1	0	0
LCA_1028	LS25_1126	T	7.4518	5.58592	5.74446	5.55033	5.67455	6.10232	7.31148	7.04378	6.72982	7.28417	7.22313	6.93921	1	0	0
LCA_1029	LS25_1127	T	7.58139	5.73593	6.46522	6.47754	5.71724	6.5048	8.04516	7.5698	7.46129	7.46102	8.23011	7.4769	1	0	0
LCA_1031	LS25_1129	T	7.24441	4.59091	4.89987	6.4427	5.11536	6.15629	7.19718	7.16214	6.94324	7.10378	6.84541	6.74805	1	0	0
LCA_1034	LS25_1132	T	7.28404	7.01054	7.28727	6.7879	6.64939	6.89567	8.15519	7.96528	7.55751	8.12899	8.10633	7.62002	1	0	0
LCA_1035	LS25_1133	T	11.1466	11.0039	10.8744	9.75491	9.69357	9.69722	11.6984	11.1218	11.9787	10.5692	11.5674	11.0083	1	0	0
LCA_1041	LS25_1139	T	8.18466	8.30112	8.73355	7.779	7.92085	7.55545	8.7006	8.16065	8.60846	9.01301	8.11965	8.54452	1	0	0
LCA_1043	LS25_1141	T	7.25942	7.57428	7.78538	6.05144	6.40754	6.61036	7.72673	7.43226	7.30334	7.91282	7.53978	7.21693	1	0	0
LCA_1044	LS25_1142	T	7.22044	6.53914	7.07049	5.72063	6.57488	6.47536	7.5195	7.50464	7.04429	7.86175	7.7263	7.15516	1	0	0
LCA_1048	LS25_1145	T	5.96511	3.12853	2.98181	3.05071	3.87537	4.63528	8.26914	6.39966	5.52228	6.86165	6.45616	7.15606	1	0	0
LCA_1049	LS25_1146	T	6.21725	4.04482	4.72817	3.38204	4.56034	5.08566	8.35033	6.38175	5.33597	6.90537	6.88652	7.37336	1	0	0
LCA_1050	LS25_1147	T	6.87603	6.60685	6.81941	4.54467	5.36933	5.92808	8.20951	7.05997	7.28405	7.55637	7.92744	8.39649	1	0	0
LCA_1052	LS25_1150	T	5.29951	2.97409	4.82737	2.89628	4.59541	4.98608	5.39696	4.79714	3.87911	6.72922	5.9505	5.69793	1	0	0
LCA_1055	LS25_1154	T	7.33603	6.93175	7.34445	6.52203	6.41339	6.26191	6.21446	6.00404	5.42877	7.38232	6.73938	6.20028	1	0	0
LCA_1056	LS25_1155	T	8.29484	8.54362	8.51425	8.32013	7.41871	6.98772	6.29125	5.63312	5.21516	7.41319	6.83936	4.18598	1	0	0
LCA_1057	LS25_1156	T	7.17902	5.92057	6.72844	6.18842	6.06199	6.16887	5.34058	5.44047	4.66262	7.16442	5.83936	3.86951	1	0	0
LCA_1058	LS25_1157	T	9.4854	4.92369	4.13312	6.52395	8.13288	8.29728	7.85382	7.332	7.18396	9.36295	9.93661	10.4874	1	0	0
LCA_1059	LS25_1158	T	8.39101	5.26578	5.75274	4.72854	6.66867	6.94387	6.3765	6.66535	4.07175	7.28094	7.73356	8.09424	1	0	0
LCA_1064	LS25_1163	T	6.34566	4.687	5.54516	3.14158	5.58095	5.37928	5.8409	4.91215	2.96765	6.88914	7.16206	6.10839	1	0	0
LCA_1068	LS25_1167	T	6.74739	5.41066	5.701	5.43976	5.12003	5.95626	6.46223	6.61984	6.81899	7.05038	6.82764	6.72707	1	0	0
LCA_1069	LS25_1168	T	7.05652	5.17737	5.78789	6.16936	5.76534	6.32716	6.85592	6.70205	6.428	7.59543	7.5738	7.42447	1	0	0
LCA_1071	LS25_1170	T	2.46501	3.22139	1.75274	1.14357	-1.32554	4.16626	4.88617	5.26617	6.12575	7.11905	4.32267	2.89012	1	0	0
LCA_1072	LS25_1171	T	7.40324	7.06229	7.11831	6.48946	6.7836	6.60639	7.8952	7.864	7.61442	8.14713	8.06201	7.56482	1	0	0
LCA_1074	LS25_1173	T	7.60297	7.17833	7.3417	6.38107	7.02957	6.66125	8.28391	8.13201	7.67864	8.34581	8.53191	7.54094	1	0	0
LCA_1075	LS25_1174	T	7.22286	6.96765	6.9454	6.32064	7.01406	6.45535	7.26844	7.47851	7.17401	7.64192	7.51229	7.01157	1	0	0
LCA_1076	LS25_1175	T	7.25981	6.85727	7.25784	6.51257	6.8778	6.81037	7.92252	7.98738	7.59203	8.17807	8.00526	7.45419	1	0	0
LCA_1077	LS25_1176	T	7.12506	6.44544	6.73471	6.18	6.40627	6.52715	7.30556	7.46699	7.07948	7.88748	7.62035	7.26633	1	0	0
LCA_1078	LS25_1177	T	7.20321	6.40912	6.05065	6.4695	6.63812	6.95018	7.06907	7.61899	7.30503	7.44974	7.69143	7.80929	1	0	0
LCA_1080	LS25_1179	T	7.97407	6.83855	7.34982	6.56397	6.79347	7.19941	7.94693	7.59603	6.87911	8.57978	8.75489	8.4029	1	0	0
LCA_1081	LS25_1180	T	7.85928	6.59215	7.01497	6.4647	6.03782	6.94307	7.74916	7.18664	7.20407	8.48755	8.92086	8.08743	1	0	0
LCA_1086	LS25_1185	T	11.4759	13.2764	12.9217	13.9677	12.454	11.8785	12.9304	14.3673	14.4327	13.3013	12.0867	11.8731	1	0	0
LCA_1088	LS25_1187	T	8.3712	9.15119	9.2719	8.20436	8.18918	7.86364	8.13972	7.51102	7.80872	8.35443	7.72901	7.3645	1	0	0
LCA_1089	LS25_1188	T	8.04244	8.61958	8.58604	8.09893	7.76911	7.704	7.76645	7.371	7.59402	8.25095	7.94426	7.26745	1	0	0
LCA_1090	LS25_1189	T	7.95608	8.07822	8.06859	8.31367	7.68607	8.0267	7.42035	7.54593	7.55607	8.18095	7.40978	7.43983	1	0	0
LCA_1093	LS25_1192	T	7.65013	6.86644	6.85768	7.23867	7.7127	7.24431	6.15411	7.49167	8.25036	8.00402	6.76516	6.56795	1	0	0
LCA_1095	LS25_1194	T	3.85276	2.96853	2.38441	0.605318	2.01494	3.86504	2.99673	3.72465	3.84726	6.2399	3.78114	3.87698	1	0	0
LCA_1097	LS25_1196	T	8.456	7.8727	8.72287	5.75822	7.23239	7.33455	8.30524	7.64825	7.16941	7.75691	7.86002	7.22085	1	0	0
LCA_1100	LS25_1199	T	8.46331	6.69171	7.30323	6.30904	7.16725	7.46371	7.55484	7.49042	7.28653	7.73778	7.69435	7.13909	1	0	0
LCA_1103	LS25_1202	T	6.31507	2.57623	2.88519	1.69106	4.6312	5.47118	5.97152	6.29707	5.33395	7.02306	6.88674	7.39627	1	0	0
LCA_1104	LS25_1203	T	6.29013	4.38264	4.99645	6.82223	3.45706	5.20528	6.5729	6.17154	7.18896	7.35878	5.73582	6.26872	1	0	0
LCA_1105	LS25_1204	T	10.6275	11.579	12.1173	10.8659	9.51084	10.0266	10.8973	12.2216	12.9133	10.9972	10.0432	11.3679	1	0	0
LCA_1110	LS25_1207	T	6.52117	6.6662	7.06979	5.58021	5.70032	5.87527	6.98197	6.61722	5.79717	7.00413	6.94404	5.58158	1	0	0
LCA_1112	LS25_1209	T	6.43885	5.89879	6.48372	5.96202	4.95556	5.55659	6.41253	6.51519	5.96599	7.24249	6.64989	5.99395	1	0	0
LCA_1114	LS25_1211	T	4.76187	3.87259	3.66697	2.47285	4.21504	4.32561	5.01696	4.36948	2.599	6.98083	4.9252	3.93906	1	0	0
LCA_1115	LS25_1212	T	5.09926	2.87175	2.81814	1.62401	3.03364	4.6467	4.23145	4.08093	-1.32554	6.94888	5.29842	4.08481	1	0	0
LCA_1116	LS25_1213	T	4.68886	2.38014	3.53297	2.18684	3.64893	4.46107	3.70094	3.1334	3.84097	7.10612	5.27736	4.47476	1	0	0
LCA_1118	LS25_1215	T	8.4547	7.12155	7.57171	7.07919	7.90851	7.65968	7.75778	7.91354	6.9495	8.07996	8.33843	8.26924	1	0	0
LCA_1121	LS25_1218	T	7.79665	5.96592	7.39774	6.78857	7.22091	7.33951	7.02036	6.84396	6.85639	7.7679	7.74963	7.65729	1	0	0
LCA_1124	LS25_1221	T	9.21369	6.32493	7.22551	6.91008	6.80874	7.99296	8.59094	8.57962	8.25904	8.37146	9.64783	9.32995	1	0	0
LCA_1125	LS25_1222	T	10.8751	11.1789	11.2919	9.86182	10.2155	9.72813	11.4322	10.4645	11.1296	10.6013	10.5879	10.3389	1	0	0
LCA_1132	LS25_1229	T	10.7115	9.80633	10.4251	9.20449	9.78311	9.36999	10.618	9.70403	10.3191	10.195	10.668	10.1655	1	0	0
LCA_1136	LS25_1233	T	7.46154	6.32741	6.87604	5.24379	5.84217	6.23285	7.04834	7.29083	7.03012	7.25095	7.26062	6.90364	1	0	0
LCA_1142	LS25_1239	T	5.33196	3.09575	3.24859	4.3175	3.87913	5.50246	5.13549	7.28488	7.41229	7.34599	6.37934	5.20477	1	0	0
LCA_1144	LS25_1241	T	4.51124	2.05903	2.00542	3.13322	2.63595	4.41894	2.60391	5.72087	6.78834	6.65546	5.43272	4.80223	1	0	0
LCA_1145	LS25_1242	T	6.73308	4.30631	5.43712	4.35403	5.51126	5.74521	6.36977	5.76319	5.84516	7.40437	6.29842	6.73352	1	0	0
LCA_1148	LS25_1245	T	5.74103	6.31193	6.53912	3.81775	5.17944	4.91524	6.84803	6.18072	5.6059	7.12387	6.26107	5.52377	1	0	0
LCA_1149	LS25_1246	T	5.96032	5.07339	4.86777	2.67364	5.27591	5.0589	5.62193	5.36543	3.83596	6.9647	5.90735	5.52195	1	0	0
LCA_1150	LS25_1247	T	5.37635	2.81254	3.46942	2.27529	4.60245	4.46025	3.7225	4.47446	3.945	6.27154	5.2712	4.97471	1	0	0
LCA_1151	LS25_1248	T	4.12759	2.34607	2.29246	2.9728	2.65996	4.6829	3.15213	4.00161	3.34661	6.97084	5.2191	3.53983	1	0	0
LCA_1153	LS25_1250	T	6.9374	5.26438	5.28116	5.39516	6.45011	6.29375	7.16396	7.40798	7.30399	7.97293	8.31317	7.50211	1	0	0
LCA_1155	LS25_1252	T	7.2107	5.78651	5.31786	5.62623	6.68535	6.84156	7.32841	8.11116	7.66262	8.45731	8.49696	8.25011	1	0	0
LCA_1156	LS25_1253	T	6.33313	4.63383	5.09479	5.22259	6.13131	6.08868	6.99425	7.1653	7.25475	7.55591	7.54373	7.55419	1	0	0
LCA_1158	LS25_1255	T	8.84374	5.9338	6.45232	8.06923	8.1147	7.95849	8.28566	7.79018	7.82706	9.05775	9.56535	9.53175	1	0	0
LCA_1160	LS25_1257	T	4.98232	4.84489	5.00701	5.98281	5.37451	5.50934	6.81707	7.61211	8.24834	7.57489	7.62035	7.82975	1	0	0
LCA_1161	LS25_1259	T	3.20367	1.1665	3.28281	0.503719	-1.32554	3.17848	4.49818	4.79071	4.30564	7.06959	4.46192	6.21506	1	0	0
LCA_1162	LS25_1260	T	3.40458	2.2743	2.89876	1.70463	3.22973	4.18675	4.79519	5.34024	5.06076	6.6727	5.5182	6.32313	1	0	0
LCA_1164	LS25_1261	T	2.31059	-1.32554	-1.32554	-1.32554	1.32838	2.52641	4.71354	5.50857	4.70157	5.76508	3.63545	6.38511	1	0	0
LCA_1166	LS25_1262	T	7.95995	7.40938	7.74931	5.51565	6.91992	6.9806	7.86132	6.07291	6.18184	7.63767	8.04173	8.05313	1	0	0
LCA_1167	LS25_1263	T	8.78598	3.66041	4.70634	7.79019	7.87292	8.60528	7.62704	7.85271	7.52892	8.1774	8.73965	10.1092	1	0	0
LCA_1168	LS25_1264	T	7.36458	5.42982	6.0378	4.07315	6.1679	5.5048	6.76882	6.98916	6.06498	7.29099	6.88338	7.28178	1	0	0
LCA_1170	LS25_1266	T	7.6421	5.70008	5.2004	6.05257	5.4773	6.39848	7.74107	8.22465	7.8881	8.15597	7.67924	7.48284	1	0	0
LCA_1171	LS25_1267	T	3.47942	2.2847	2.40101	1.20689	3.44658	3.08518	5.69843	6.11907	5.68646	6.47244	6.96274	7.14148	1	0	0
LCA_1172	LS25_1268	T	3.09205	1.75531	1.7017	2.31493	3.13959	4.21476	5.27964	5.7121	5.29415	6.42805	6.65124	7.24294	1	0	0
LCA_1174	LS25_1270	T	9.25561	9.2091	9.15548	9.34725	7.31208	7.93655	9.06766	9.96595	9.77393	9.80309	9.4277	10.0031	1	0	0
LCA_1175	LS25_1271	T	5.06043	3.23827	4.03266	4.25357	4.66319	4.55636	6.5159	5.23294	3.57794	7.39634	7.09679	6.48736	1	0	0
LCA_1176	LS25_1272	T	5.97306	4.23134	4.32973	4.33724	4.80826	5.4384	6.9432	6.64329	5.86543	7.90714	7.19621	6.75379	1	0	0
LCA_1177	LS25_1273	T	6.1548	4.53176	4.61245	4.83336	5.6215	5.34148	6.91255	6.78034	6.30314	7.25587	7.58382	6.78748	1	0	0
LCA_1186	LS25_1277	T	3.85368	3.42179	2.81563	2.4695	5.16863	4.44565	4.25097	3.7565	1.51654	6.41294	3.62035	2.60284	1	0	0
LCA_1187	LS25_1278	T	4.24485	3.57369	4.82941	2.70928	6.6214	4.75243	3.5285	4.32354	3.93158	6.36665	3.45042	3.77687	1	0	0
LCA_1189	LS25_1280	T	4.21976	2.85749	3.58148	0.387355	2.53394	3.85061	2.39351	3.35847	2.70347	6.77148	3.63735	4.13372	1	0	0
LCA_1190	LS25_1281	T	5.30504	5.76801	5.83223	5.6381	5.46276	5.78834	5.58923	5.18496	5.75235	7.29391	6.12681	6.4806	1	0	0
LCA_1191	LS25_1282	T	5.10979	4.82368	4.66697	4.88788	5.29751	5.37623	5.02286	4.64797	4.89987	7.41228	6.03538	6.13372	1	0	0
LCA_1192	LS25_1283	T	4.83159	4.95719	5.23479	4.79965	4.62431	5.07911	4.77078	1.62722	3.55718	7.35946	6.49106	5.82568	1	0	0
LCA_1193	LS25_1284	T	5.00241	3.88545	4.06317	4.22268	5.33113	5.32384	4.10122	4.82914	3.95175	7.36576	6.44023	5.52744	1	0	0
LCA_1194	LS25_1285	T	8.19016	6.99333	7.72244	8.32026	7.21547	7.58301	8.05378	8.78793	8.35177	7.37629	6.43765	8.26258	1	0	0
LCA_1195	LS25_1286	T	8.35261	7.40646	8.31062	8.04324	7.33822	7.76372	8.11591	8.97189	8.32738	7.7078	6.90763	8.30862	1	0	0
LCA_1196	LS25_1287	T	5.39101	4.08229	4.37263	3.71908	5.75319	5.47357	5.06872	5.55059	5.92802	5.77394	5.8619	5.31388	1	0	0
LCA_1197	LS25_1288	T	6.05937	5.37537	5.06237	4.26679	5.87732	5.80405	5.56373	5.94373	5.62577	7.34463	5.80758	5.83181	1	0	0
LCA_1198	LS25_1289	T	5.92287	4.85342	5.38477	4.42511	5.7352	5.46826	5.71939	5.79126	6.02935	6.88428	6.16969	5.62166	1	0	0
LCA_1199	LS25_1290	T	4.48467	4.35092	4.2042	4.29695	3.99823	4.46419	5.47288	6.01076	5.53737	6.69762	5.49434	4.92323	1	0	0
LCA_1200	LS25_1291	T	3.43879	2.87175	3.70266	4.34143	3.03364	4.23166	5.08927	5.56594	5.49591	7.09547	4.99683	4.27663	1	0	0
LCA_1201	LS25_1292	T	5.79392	3.11733	3.81861	4.15499	3.44914	4.83981	5.38857	6.10961	6.54653	7.32765	6.28012	6.23279	1	0	0
LCA_1202	LS25_1293	T	3.67547	2.27984	1.22623	2.0321	1.85676	2.94787	7.41549	7.6752	8.56273	7.4814	6.67845	6.24005	1	0	0
LCA_1204	LS25_1295	T	6.74352	2.92819	2.694	2.76291	5.61732	5.3358	5.41103	6.254	3.0965	7.07649	6.27831	5.94179	1	0	0
LCA_1205	LS25_1296	T	6.6466	4.55651	5.2805	5.9739	6.39646	6.60183	7.35502	8.31033	7.10859	8.17422	8.19342	7.91081	1	0	0
LCA_1206	LS25_1297	T	5.74675	2.89639	3.98717	1.79304	3.81035	4.62728	4.84371	4.99341	2.22294	6.98411	5.51437	5.32304	1	0	0
LCA_1208	LS25_1299	T	7.33238	6.02403	6.37605	5.70917	5.44269	5.76923	7.99236	8.93266	7.6676	7.77965	7.08148	6.37539	1	0	0
LCA_1209	LS25_1300	T	6.50606	5.06114	5.30561	5.24899	4.87725	5.35538	7.21231	8.39228	6.17435	7.6488	5.89673	5.80122	1	0	0
LCA_1212	LS25_1302	T	3.524	2.07178	2.43321	1.82405	2.06374	3.73982	6.38349	5.90289	5.08743	7.1594	7.20063	7.21555	1	0	0
LCA_1214	LS25_1303	T	6.84263	6.19074	6.49028	6.68784	6.45066	6.30554	7.51154	7.94537	7.71332	8.04871	7.85602	7.68808	1	0	0
LCA_1216	LS25_1305	T	2.11734	3.58796	-1.32554	2.11783	1.94249	4.0336	4.4505	5.50857	4.43854	5.93501	4.37242	3.40936	1	0	0
LCA_1219	LS25_1307	T	8.898	7.53336	7.8976	4.85244	7.45546	6.95381	8.30642	7.26484	6.95777	7.88974	8.60157	8.69311	1	0	0
LCA_1238	LS25_1311	T	9.36756	8.57342	8.05499	8.5542	7.57056	7.76953	11.7179	12.8282	12.3929	12.2819	11.3491	12.2338	1	0	0
LCA_1239	LS25_1312	T	6.76425	5.67387	6.61184	4.49172	5.21684	5.22642	6.3898	6.52517	5.93158	7.12849	6.97398	6.15033	1	0	0
LCA_1240	LS25_1313	T	6.68706	5.69171	6.39756	4.35908	5.87405	5.68484	6.76665	6.16392	5.28653	7.25694	7.11658	6.32265	1	0	0
LCA_1241	LS25_1314	T	7.05249	5.16895	6.08015	4.80356	5.86269	5.83832	6.61051	6.44362	5.62151	7.66013	7.50714	6.89387	1	0	0
LCA_1243	LS25_1316	T	7.11616	8.00743	7.35658	6.51729	5.90138	6.15307	8.62298	9.74033	9.31071	9.03806	8.34809	7.69059	1	0	0
LCA_1245	LS25_1317	T	7.17394	8.53686	8.02342	6.89286	5.81373	6.3163	9.07115	9.95123	9.41171	9.3029	8.60357	7.68754	1	0	0
LCA_1246	LS25_1318	T	7.08071	8.24385	7.728	6.94581	6.2757	6.49234	9.17728	10.1625	9.76619	9.64104	8.82198	8.01888	1	0	0
LCA_1249	LS25_1321	T	9.41864	9.42852	9.37491	8.81945	9.02262	8.51226	10.2567	10.0441	9.72828	10.4673	10.8306	10.0969	1	0	0
LCA_1254	LS25_1328	T	6.28623	6.43357	6.26785	5.38688	5.17591	5.53006	7.89252	7.15704	5.62757	7.27604	7.56145	7.40575	1	0	0
LCA_1255	LS25_1329	T	6.24825	5.78081	6.02403	5.69468	4.33264	5.57341	7.08617	7.06708	6.55534	7.47043	7.04518	7.0674	1	0	0
LCA_1256	LS25_1331	T	6.74153	7.06071	7.07276	4.4427	7.15055	6.0148	6.92886	6.91586	6.57132	7.75257	6.9607	6.89202	1	0	0
LCA_1258	LS25_1333	T	8.35437	6.77827	7.20336	7.15756	8.17227	7.69813	8.47468	9.06618	8.36115	8.90401	9.14538	9.01269	1	0	0
LCA_1259	LS25_1334	T	8.3684	5.51668	6.08045	5.39447	7.19641	7.38459	7.82943	7.57556	6.81747	7.84446	8.8246	8.6934	1	0	0
LCA_1261	LS25_1336	T	7.08203	6.60537	7.04479	4.53348	5.57715	5.83209	7.19372	6.89457	6.30669	7.44059	7.5788	6.8515	1	0	0
LCA_1266	LS25_1341	T	6.01154	1.60872	2.14007	3.94594	5.35556	4.86171	4.66029	4.8179	-1.32554	6.77485	6.79722	6.45565	1	0	0
LCA_1267	LS25_1342	T	5.96226	2.84214	2.99498	4.12278	4.55151	5.32361	4.70771	4.8023	4.53962	6.78673	5.83608	6.54439	1	0	0
LCA_1269	LS25_1344	T	7.11574	7.37218	7.61403	5.38383	6.56292	5.80318	7.30055	6.40183	6.79338	6.96601	6.1423	6.27877	1	0	0
LCA_1272	LS25_1346	T	6.60719	4.96849	5.7332	4.02717	5.18441	5.37026	5.84268	5.89355	4.20203	7.05214	6.12197	6.0822	1	0	0
LCA_1275	LS25_1349	T	6.8988	4.67942	5.28116	6.70594	6.72883	6.6716	7.54877	7.76352	8.05138	8.41568	7.54078	10.5439	1	0	0
LCA_1277	LS25_1351	T	7.25327	5.5261	6.20265	4.58322	5.92245	6.10944	6.9152	6.232	5.58773	7.29894	7.0013	6.7878	1	0	0
LCA_1281	LS25_1353	T	6.99603	7.71345	7.71934	7.20874	6.73174	6.75143	8.36463	9.19208	8.98455	8.59007	7.77707	7.67297	1	0	0
LCA_1283	LS25_1355	T	2.90692	2.97154	3.07405	1.63892	1.58911	3.73467	4.36704	3.95854	3.01404	6.35554	4.36296	4.22433	1	0	0
LCA_1284	LS25_1356	T	2.00959	2.08789	-1.32554	1.42511	-1.32554	3.81037	3.13946	1.7121	2.64207	6.46047	4.16092	3.93482	1	0	0
LCA_1289	LS25_1360	T	4.23455	0.810352	-1.32554	-1.32554	3.5572	2.68484	3.35413	3.73413	4.6641	4.798	3.59798	3.63492	1	0	0
LCA_1293	LS25_1364	T	4.57666	1.88942	3.09885	0.904719	3.05131	3.44198	7.88044	8.07025	8.32738	8.79807	8.81095	8.33264	1	0	0
LCA_1295	LS25_1366	T	3.45845	2.03425	3.15056	3.17883	2.19613	3.5868	3.89	4.49239	3.93693	6.2814	4.71881	4.49271	1	0	0
LCA_1296	LS25_1367	T	10.0566	11.1846	10.938	10.6533	9.58144	9.51349	11.4812	12.4257	12.4104	11.0667	10.4277	10.5013	1	0	0
LCA_1297	LS25_1368	T	15.1554	15.9646	16.1482	17.0876	16.7423	16.2141	2.81579	3.45882	2.80382	6.13037	2.7377	3.77464	1	0	0
LCA_1300	LS25_1371	T	1.97077	3.48203	1.84345	-1.32554	-1.32554	1.86466	2.48573	3.86573	4.79569	4.34463	4.14461	0.596589	1	0	0
LCA_1301	LS25_1372	T	2.66166	1.86549	1.39684	0.202717	2.61234	3.2254	3.69468	4.81164	4.41968	6.83369	3.93852	2.80554	1	0	0
LCA_1302	LS25_1373	T	2.38155	2.78178	1.99121	0.797078	2.62174	3.01241	3.51143	4.08407	3.01404	6.69814	4.26985	2.3999	1	0	0
LCA_1303	LS25_1374	T	1.97716	3.05546	1.58682	0.392688	-1.32554	3.06745	3.85294	3.64797	2.57794	6.73738	3.83375	2.9638	1	0	0
[truncated: 969 more rows]
